# Supplementary material for: Pathway crosstalk perturbation network modeling for identification of connectivity changes induced by diabetic neuropathy and pioglitazone
Source: BMC Syst Biol. 2019 Jan 7;13:1. doi: 10.1186/s12918-018-0674-7 (PMC6322225; doi:10.1186/s12918-018-0674-7)
Supplement: Supplementary file 3 — Health to Disease Network in GML format. (GML 42 kb) [file 12918_2018_674_MOESM3_ESM.gml]

Creator "igraph version @VERSION@ Tue Oct 17 13:19:55 2017"
Version 1
graph
[
  directed 0
  node
  [
    id 0
    name "GPCR downstream signaling"
    qval 3.55170434547746e-17
    degree 10
    betweenness 310.7
    closeness 0.000252856488346156
    component 1
    infomap 2
    backgrounddegree 442
    backgroundconditionaldg 47
  ]
  node
  [
    id 1
    name "G alpha (i) signalling events"
    qval 7.27507036342812e-14
    degree 5
    betweenness 0
    closeness 0.000252856488346155
    component 1
    infomap 15
    backgrounddegree 140
    backgroundconditionaldg 36
  ]
  node
  [
    id 2
    name "Peptide ligand-binding receptors"
    qval 1.81540009578361e-11
    degree 7
    betweenness 2
    closeness 0.000252856488346128
    component 1
    infomap 15
    backgrounddegree 108
    backgroundconditionaldg 27
  ]
  node
  [
    id 3
    name "Class A/1 (Rhodopsin-like receptors)"
    qval 1.79971568532698e-10
    degree 7
    betweenness 2
    closeness 0.000252856488346098
    component 1
    infomap 15
    backgrounddegree 123
    backgroundconditionaldg 28
  ]
  node
  [
    id 4
    name "GPCR ligand binding"
    qval 4.61138903256033e-10
    degree 7
    betweenness 2
    closeness 0.000252856488346098
    component 1
    infomap 15
    backgrounddegree 177
    backgroundconditionaldg 41
  ]
  node
  [
    id 5
    name "Neuronal System"
    qval 3.55170434547746e-17
    degree 25
    betweenness 636.666666666667
    closeness 0.000252953130088143
    component 1
    infomap 1
    backgrounddegree 476
    backgroundconditionaldg 47
  ]
  node
  [
    id 6
    name "Potassium Channels"
    qval 3.33213549571984e-11
    degree 13
    betweenness 14.5
    closeness 0.0002529531300881
    component 1
    infomap 1
    backgrounddegree 76
    backgroundconditionaldg 26
  ]
  node
  [
    id 7
    name "Voltage gated Potassium channels"
    qval 5.7129053145125e-09
    degree 2
    betweenness 0
    closeness 0.00025295313008022
    component 1
    infomap 1
    backgrounddegree 11
    backgroundconditionaldg 5
  ]
  node
  [
    id 8
    name "SLC-mediated transmembrane transport"
    qval 4.46249146751645e-11
    degree 8
    betweenness 1093
    closeness 0.000252954652864396
    component 1
    infomap 5
    backgrounddegree 251
    backgroundconditionaldg 36
  ]
  node
  [
    id 9
    name "Transport of glucose and other sugars, bile salts and organic acids, metal ions and amine compounds"
    qval 7.26603044671617e-07
    degree 1
    betweenness 0
    closeness 0.000252954651884689
    component 1
    infomap 5
    backgrounddegree 70
    backgroundconditionaldg 17
  ]
  node
  [
    id 10
    name "Transport of inorganic cations/anions and amino acids/oligopeptides"
    qval 1.66519930821002e-06
    degree 6
    betweenness 21
    closeness 0.000252954650724391
    component 1
    infomap 1
    backgrounddegree 148
    backgroundconditionaldg 20
  ]
  node
  [
    id 11
    name "Transmission across Chemical Synapses"
    qval 5.75223663556448e-06
    degree 21
    betweenness 405.166666666667
    closeness 0.00025295312911866
    component 1
    infomap 1
    backgrounddegree 458
    backgroundconditionaldg 46
  ]
  node
  [
    id 12
    name "Extracellular matrix organization"
    qval 5.69781227106522e-19
    degree 15
    betweenness 839
    closeness 0.000252962606003973
    component 1
    infomap 6
    backgrounddegree 305
    backgroundconditionaldg 53
  ]
  node
  [
    id 13
    name "Degradation of the extracellular matrix"
    qval 6.91592464376387e-06
    degree 3
    betweenness 0.5
    closeness 0.000252962597134877
    component 1
    infomap 6
    backgrounddegree 119
    backgroundconditionaldg 38
  ]
  node
  [
    id 14
    name "Amino acid and oligopeptide SLC transporters"
    qval 7.21126907629274e-06
    degree 5
    betweenness 8
    closeness 0.0002529546438879
    component 1
    infomap 1
    backgrounddegree 26
    backgroundconditionaldg 11
  ]
  node
  [
    id 15
    name "Gastrin-CREB signalling pathway via PKC and MAPK"
    qval 0.00329410697118304
    degree 8
    betweenness 127.6
    closeness 0.000252856487917366
    component 1
    infomap 2
    backgrounddegree 698
    backgroundconditionaldg 53
  ]
  node
  [
    id 16
    name "Regulation of IGF Activity by IGFBP"
    qval 5.7129053145125e-09
    degree 3
    betweenness 0
    closeness 0.000252961200776327
    component 1
    infomap 2
    backgrounddegree 304
    backgroundconditionaldg 53
  ]
  node
  [
    id 17
    name "Post-translational protein phosphorylation"
    qval 7.80799108609667e-06
    degree 3
    betweenness 0
    closeness 0.000252961191621233
    component 1
    infomap 6
    backgrounddegree 297
    backgroundconditionaldg 51
  ]
  node
  [
    id 18
    name "G alpha (q) signalling events"
    qval 7.80799108609667e-06
    degree 7
    betweenness 134.7
    closeness 0.000252856495206793
    component 1
    infomap 2
    backgrounddegree 235
    backgroundconditionaldg 42
  ]
  node
  [
    id 19
    name "Integrin cell surface interactions"
    qval 9.11245213482341e-06
    degree 4
    betweenness 23.5
    closeness 0.000252962595252463
    component 1
    infomap 5
    backgrounddegree 115
    backgroundconditionaldg 32
  ]
  node
  [
    id 20
    name "ECM proteoglycans"
    qval 1.07512279062445e-05
    degree 2
    betweenness 0
    closeness 0.000252962593246435
    component 1
    infomap 5
    backgrounddegree 61
    backgroundconditionaldg 19
  ]
  node
  [
    id 21
    name "Metabolism of fat-soluble vitamins"
    qval 2.67291647693656e-05
    degree 3
    betweenness 0
    closeness 0.000102291246113658
    component 2
    infomap 17
    backgrounddegree 87
    backgroundconditionaldg 26
  ]
  node
  [
    id 22
    name "Retinoid metabolism and transport"
    qval 2.67291647693656e-05
    degree 3
    betweenness 0
    closeness 0.000102291246113658
    component 2
    infomap 17
    backgrounddegree 87
    backgroundconditionaldg 26
  ]
  node
  [
    id 23
    name "Visual phototransduction"
    qval 0.000210644574736502
    degree 4
    betweenness 8
    closeness 0.000102291246192589
    component 2
    infomap 9
    backgrounddegree 242
    backgroundconditionaldg 51
  ]
  node
  [
    id 24
    name "Hemostasis"
    qval 1.28404207320829e-07
    degree 11
    betweenness 811.7
    closeness 0.000252962659760111
    component 1
    infomap 2
    backgrounddegree 741
    backgroundconditionaldg 74
  ]
  node
  [
    id 25
    name "Cell surface interactions at the vascular wall"
    qval 2.77923872475348e-05
    degree 4
    betweenness 1050
    closeness 0.000252962657740934
    component 1
    infomap 5
    backgrounddegree 330
    backgroundconditionaldg 56
  ]
  node
  [
    id 26
    name "Muscle contraction"
    qval 3.18105833235443e-05
    degree 3
    betweenness 0
    closeness 0.000252947884810691
    component 1
    infomap 1
    backgrounddegree 209
    backgroundconditionaldg 33
  ]
  node
  [
    id 27
    name "Cardiac conduction"
    qval 3.7813074191937e-05
    degree 3
    betweenness 0
    closeness 0.000252947884810691
    component 1
    infomap 1
    backgrounddegree 170
    backgroundconditionaldg 22
  ]
  node
  [
    id 28
    name "Lipoprotein metabolism"
    qval 0.000388457473502222
    degree 8
    betweenness 26.5
    closeness 0.00010229124664209
    component 2
    infomap 3
    backgrounddegree 172
    backgroundconditionaldg 33
  ]
  node
  [
    id 29
    name "Plasma lipoprotein remodeling"
    qval 7.05744421984346e-05
    degree 3
    betweenness 0.5
    closeness 0.000102291245440689
    component 2
    infomap 3
    backgrounddegree 74
    backgroundconditionaldg 25
  ]
  node
  [
    id 30
    name "Collagen formation"
    qval 7.80475750394956e-05
    degree 4
    betweenness 0
    closeness 0.000252962522891686
    component 1
    infomap 8
    backgrounddegree 57
    backgroundconditionaldg 17
  ]
  node
  [
    id 31
    name "Ion channel transport"
    qval 4.11809934731005e-07
    degree 7
    betweenness 64
    closeness 0.000252947695366401
    component 1
    infomap 1
    backgrounddegree 396
    backgroundconditionaldg 19
  ]
  node
  [
    id 32
    name "Stimuli-sensing channels"
    qval 0.000140668465332274
    degree 1
    betweenness 0
    closeness 0.000252947542714747
    component 1
    infomap 1
    backgrounddegree 371
    backgroundconditionaldg 14
  ]
  node
  [
    id 33
    name "Activation of Matrix Metalloproteinases"
    qval 0.000140668465332274
    degree 2
    betweenness 0
    closeness 0.000252962453477371
    component 1
    infomap 6
    backgrounddegree 53
    backgroundconditionaldg 21
  ]
  node
  [
    id 34
    name "Chylomicron remodeling"
    qval 0.000140668465332274
    degree 2
    betweenness 0
    closeness 0.000102291243721802
    component 2
    infomap 3
    backgrounddegree 45
    backgroundconditionaldg 16
  ]
  node
  [
    id 35
    name "Collagen biosynthesis and modifying enzymes"
    qval 0.000182441569645044
    degree 4
    betweenness 0
    closeness 0.000252962415887688
    component 1
    infomap 8
    backgrounddegree 42
    backgroundconditionaldg 13
  ]
  node
  [
    id 36
    name "GABA receptor activation"
    qval 0.000379538072280497
    degree 13
    betweenness 7
    closeness 0.000252952793143938
    component 1
    infomap 1
    backgrounddegree 97
    backgroundconditionaldg 28
  ]
  node
  [
    id 37
    name "Neurotransmitter receptors and postsynaptic signal transmission"
    qval 0.000423829965027203
    degree 18
    betweenness 27.1666666666667
    closeness 0.000252952767763279
    component 1
    infomap 1
    backgrounddegree 408
    backgroundconditionaldg 43
  ]
  node
  [
    id 38
    name "Plasma lipoprotein assembly"
    qval 0.00041991511343011
    degree 2
    betweenness 0
    closeness 0.000102291238506883
    component 2
    infomap 3
    backgrounddegree 115
    backgroundconditionaldg 25
  ]
  node
  [
    id 39
    name "Complement cascade"
    qval 0.000136364353647748
    degree 1
    betweenness 0
    closeness 9.42684751909164e-05
    component 3
    infomap 10
    backgrounddegree 75
    backgroundconditionaldg 25
  ]
  node
  [
    id 40
    name "Regulation of Complement cascade"
    qval 0.000611127473392566
    degree 1
    betweenness 0
    closeness 9.42684751909164e-05
    component 3
    infomap 10
    backgrounddegree 71
    backgroundconditionaldg 23
  ]
  node
  [
    id 41
    name "Heparan sulfate/heparin (HS-GAG) metabolism"
    qval 0.000624362306692041
    degree 3
    betweenness 0
    closeness 0.00025296085165897
    component 1
    infomap 4
    backgrounddegree 46
    backgroundconditionaldg 14
  ]
  node
  [
    id 42
    name "Glycosaminoglycan metabolism"
    qval 0.00265207005791526
    degree 6
    betweenness 302.5
    closeness 0.000252961507325956
    component 1
    infomap 4
    backgrounddegree 78
    backgroundconditionaldg 21
  ]
  node
  [
    id 43
    name "Assembly of collagen fibrils and other multimeric structures"
    qval 0.000836671752476167
    degree 4
    betweenness 0
    closeness 0.000252961727303517
    component 1
    infomap 8
    backgrounddegree 46
    backgroundconditionaldg 12
  ]
  node
  [
    id 44
    name "Formation of Fibrin Clot (Clotting Cascade)"
    qval 0.00140097637424496
    degree 2
    betweenness 0
    closeness 0.000252961231867024
    component 1
    infomap 16
    backgrounddegree 61
    backgroundconditionaldg 26
  ]
  node
  [
    id 45
    name "Metabolism of Angiotensinogen to Angiotensins"
    qval 0.00157307888068498
    degree 1
    betweenness 0
    closeness 9.61538068594489e-05
    component 4
    infomap 7
    backgrounddegree 27
    backgroundconditionaldg 12
  ]
  node
  [
    id 46
    name "Peptide hormone metabolism"
    qval 0.0198910306436065
    degree 3
    betweenness 2
    closeness 9.61538137004392e-05
    component 4
    infomap 7
    backgrounddegree 140
    backgroundconditionaldg 31
  ]
  node
  [
    id 47
    name "Highly calcium permeable postsynaptic nicotinic acetylcholine receptors"
    qval 0.00157307888068498
    degree 6
    betweenness 0
    closeness 0.000252951764343884
    component 1
    infomap 1
    backgrounddegree 9
    backgroundconditionaldg 7
  ]
  node
  [
    id 48
    name "Acetylcholine binding and downstream events"
    qval 0.00784799208938743
    degree 7
    betweenness 0.166666666666667
    closeness 0.000252950296700384
    component 1
    infomap 1
    backgrounddegree 9
    backgroundconditionaldg 7
  ]
  node
  [
    id 49
    name "Activation of Nicotinic Acetylcholine Receptors"
    qval 0.00784799208938743
    degree 7
    betweenness 0.166666666666667
    closeness 0.000252950296700384
    component 1
    infomap 1
    backgrounddegree 9
    backgroundconditionaldg 7
  ]
  node
  [
    id 50
    name "Postsynaptic nicotinic acetylcholine receptors"
    qval 0.00784799208938743
    degree 7
    betweenness 0.166666666666667
    closeness 0.000252950296700384
    component 1
    infomap 1
    backgrounddegree 9
    backgroundconditionaldg 7
  ]
  node
  [
    id 51
    name "A tetrasaccharide linker sequence is required for GAG synthesis"
    qval 0.00167636912222516
    degree 3
    betweenness 0
    closeness 0.000252959981784623
    component 1
    infomap 4
    backgrounddegree 34
    backgroundconditionaldg 14
  ]
  node
  [
    id 52
    name "Chondroitin sulfate/dermatan sulfate metabolism"
    qval 0.0415173982015414
    degree 5
    betweenness 2.5
    closeness 0.0002529584952379
    component 1
    infomap 4
    backgrounddegree 44
    backgroundconditionaldg 14
  ]
  node
  [
    id 53
    name "Chemokine receptors bind chemokines"
    qval 0.00193570700066974
    degree 5
    betweenness 0
    closeness 0.00025285470004175
    component 1
    infomap 15
    backgrounddegree 18
    backgroundconditionaldg 11
  ]
  node
  [
    id 54
    name "Presynaptic nicotinic acetylcholine receptors"
    qval 0.00279760197413372
    degree 6
    betweenness 0
    closeness 0.000252950811226399
    component 1
    infomap 1
    backgrounddegree 9
    backgroundconditionaldg 7
  ]
  node
  [
    id 55
    name "Collagen chain trimerization"
    qval 0.00396856917698799
    degree 4
    betweenness 0
    closeness 0.000252959251407354
    component 1
    infomap 8
    backgrounddegree 11
    backgroundconditionaldg 5
  ]
  node
  [
    id 56
    name "Dermatan sulfate biosynthesis"
    qval 0.00483862926526472
    degree 2
    betweenness 0
    closeness 0.000252957558076146
    component 1
    infomap 4
    backgrounddegree 14
    backgroundconditionaldg 10
  ]
  node
  [
    id 57
    name "Assembly of active LPL and LIPC lipase complexes"
    qval 0.00527697891190387
    degree 2
    betweenness 0
    closeness 0.000102291156516106
    component 2
    infomap 3
    backgrounddegree 48
    backgroundconditionaldg 20
  ]
  node
  [
    id 58
    name "Collagen degradation"
    qval 0.00623065631581668
    degree 2
    betweenness 0
    closeness 0.000252957409412479
    component 1
    infomap 6
    backgrounddegree 41
    backgroundconditionaldg 14
  ]
  node
  [
    id 59
    name "Inwardly rectifying K+ channels"
    qval 0.00693305381634713
    degree 10
    betweenness 0
    closeness 0.000252948139291722
    component 1
    infomap 1
    backgrounddegree 69
    backgroundconditionaldg 25
  ]
  node
  [
    id 60
    name "GABA A receptor activation"
    qval 0.00784799208938743
    degree 6
    betweenness 0
    closeness 0.000252947996115605
    component 1
    infomap 1
    backgrounddegree 17
    backgroundconditionaldg 7
  ]
  node
  [
    id 61
    name "Ligand-gated ion channel transport"
    qval 0.00967069904152016
    degree 6
    betweenness 0
    closeness 0.000252947951302389
    component 1
    infomap 1
    backgrounddegree 17
    backgroundconditionaldg 7
  ]
  node
  [
    id 62
    name "Amino acid transport across the plasma membrane"
    qval 0.00784799208938743
    degree 3
    betweenness 0
    closeness 0.000252949239241108
    component 1
    infomap 1
    backgrounddegree 18
    backgroundconditionaldg 10
  ]
  node
  [
    id 63
    name "Synthesis, secretion, and inactivation of Glucagon-like Peptide-1 (GLP-1)"
    qval 0.00786777938781181
    degree 2
    betweenness 0
    closeness 9.61538059845136e-05
    component 4
    infomap 7
    backgrounddegree 58
    backgroundconditionaldg 24
  ]
  node
  [
    id 64
    name "Incretin synthesis, secretion, and inactivation"
    qval 0.0104305429559553
    degree 2
    betweenness 0
    closeness 9.61537969171504e-05
    component 4
    infomap 7
    backgrounddegree 58
    backgroundconditionaldg 24
  ]
  node
  [
    id 65
    name "Platelet activation, signaling and aggregation"
    qval 0.00908513382020538
    degree 5
    betweenness 60.3
    closeness 0.00025295698437935
    component 1
    infomap 2
    backgrounddegree 479
    backgroundconditionaldg 48
  ]
  node
  [
    id 66
    name "Chondroitin sulfate biosynthesis"
    qval 0.00908513382020538
    degree 2
    betweenness 0
    closeness 0.000252955295665947
    component 1
    infomap 4
    backgrounddegree 14
    backgroundconditionaldg 10
  ]
  node
  [
    id 67
    name "Removal of aminoterminal propeptides from gamma-carboxylated proteins"
    qval 0.00967069904152016
    degree 1
    betweenness 0
    closeness 9.42684617609544e-05
    component 5
    infomap 11
    backgrounddegree 52
    backgroundconditionaldg 25
  ]
  node
  [
    id 68
    name "Gamma-carboxylation, transport, and amino-terminal cleavage of proteins"
    qval 0.0112534008164341
    degree 1
    betweenness 0
    closeness 9.42684617609544e-05
    component 5
    infomap 11
    backgrounddegree 52
    backgroundconditionaldg 25
  ]
  node
  [
    id 69
    name "Chylomicron assembly"
    qval 0.00967069904152016
    degree 2
    betweenness 0
    closeness 0.000102291107824328
    component 2
    infomap 3
    backgrounddegree 61
    backgroundconditionaldg 18
  ]
  node
  [
    id 70
    name "Protein-protein interactions at synapses"
    qval 0.0149380398383417
    degree 1
    betweenness 0
    closeness 0.000252942080836967
    component 1
    infomap 1
    backgrounddegree 97
    backgroundconditionaldg 6
  ]
  node
  [
    id 71
    name "Common Pathway of Fibrin Clot Formation"
    qval 0.0168149051528836
    degree 2
    betweenness 0
    closeness 0.000252950259135054
    component 1
    infomap 16
    backgrounddegree 47
    backgroundconditionaldg 21
  ]
  node
  [
    id 72
    name "G alpha (s) signalling events"
    qval 0.0180168515032421
    degree 1
    betweenness 0
    closeness 0.000252843293124841
    component 1
    infomap 2
    backgrounddegree 141
    backgroundconditionaldg 28
  ]
  node
  [
    id 73
    name "Elastic fibre formation"
    qval 0.0237337247510071
    degree 1
    betweenness 0
    closeness 0.000252947717737668
    component 1
    infomap 6
    backgrounddegree 84
    backgroundconditionaldg 22
  ]
  node
  [
    id 74
    name "Activation of G protein gated Potassium channels"
    qval 0.0237337247510071
    degree 10
    betweenness 0
    closeness 0.000252939283913124
    component 1
    infomap 1
    backgrounddegree 66
    backgroundconditionaldg 25
  ]
  node
  [
    id 75
    name "G protein gated Potassium channels"
    qval 0.0237337247510071
    degree 10
    betweenness 0
    closeness 0.000252939283913124
    component 1
    infomap 1
    backgrounddegree 66
    backgroundconditionaldg 25
  ]
  node
  [
    id 76
    name "Inhibition  of voltage gated Ca2+ channels via Gbeta/gamma subunits"
    qval 0.0237337247510071
    degree 10
    betweenness 0
    closeness 0.000252939283913124
    component 1
    infomap 1
    backgrounddegree 66
    backgroundconditionaldg 25
  ]
  node
  [
    id 77
    name "Activation of GABAB receptors"
    qval 0.0376208367167512
    degree 10
    betweenness 0
    closeness 0.000252939119397051
    component 1
    infomap 1
    backgrounddegree 89
    backgroundconditionaldg 25
  ]
  node
  [
    id 78
    name "GABA B receptor activation"
    qval 0.0376208367167512
    degree 10
    betweenness 0
    closeness 0.000252939119397051
    component 1
    infomap 1
    backgrounddegree 89
    backgroundconditionaldg 25
  ]
  node
  [
    id 79
    name "GPVI-mediated activation cascade"
    qval 0.0293698967826697
    degree 2
    betweenness 0
    closeness 0.00025294409877565
    component 1
    infomap 2
    backgrounddegree 280
    backgroundconditionaldg 13
  ]
  node
  [
    id 80
    name "The canonical retinoid cycle in rods (twilight vision)"
    qval 0.0293698967826697
    degree 1
    betweenness 0
    closeness 0.000102290862759011
    component 2
    infomap 9
    backgrounddegree 10
    backgroundconditionaldg 5
  ]
  node
  [
    id 81
    name "Bicarbonate transporters"
    qval 0.0311592379652551
    degree 2
    betweenness 0
    closeness 0.000252934741965194
    component 1
    infomap 5
    backgrounddegree 6
    backgroundconditionaldg 2
  ]
  node
  [
    id 82
    name "Histidine, lysine, phenylalanine, tyrosine, proline and tryptophan catabolism"
    qval 0.00163121434523618
    degree 1
    betweenness 0
    closeness 9.4268432449539e-05
    component 6
    infomap 12
    backgrounddegree 29
    backgroundconditionaldg 7
  ]
  node
  [
    id 83
    name "Tryptophan catabolism"
    qval 0.0316202722180778
    degree 1
    betweenness 0
    closeness 9.4268432449539e-05
    component 6
    infomap 12
    backgrounddegree 13
    backgroundconditionaldg 7
  ]
  node
  [
    id 84
    name "ERBB2 Activates PTK6 Signaling"
    qval 0.0192641851432386
    degree 2
    betweenness 0
    closeness 0.00025283668163372
    component 1
    infomap 2
    backgrounddegree 99
    backgroundconditionaldg 2
  ]
  node
  [
    id 85
    name "PI5P, PP2A and IER3 Regulate PI3K/AKT Signaling"
    qval 0.0434861131620853
    degree 2
    betweenness 0
    closeness 0.000252820813512726
    component 1
    infomap 2
    backgrounddegree 379
    backgroundconditionaldg 22
  ]
  node
  [
    id 86
    name "O-linked glycosylation of mucins"
    qval 0.044014797216188
    degree 1
    betweenness 0
    closeness 9.42684148773223e-05
    component 7
    infomap 13
    backgrounddegree 25
    backgroundconditionaldg 2
  ]
  node
  [
    id 87
    name "O-linked glycosylation"
    qval 0.044014797216188
    degree 1
    betweenness 0
    closeness 9.42684148773223e-05
    component 7
    infomap 13
    backgrounddegree 30
    backgroundconditionaldg 5
  ]
  node
  [
    id 88
    name "Binding and Uptake of Ligands by Scavenger Receptors"
    qval 0.00200047027569677
    degree 1
    betweenness 0
    closeness 9.42684140687571e-05
    component 8
    infomap 14
    backgrounddegree 91
    backgroundconditionaldg 22
  ]
  node
  [
    id 89
    name "Scavenging by Class A Receptors"
    qval 0.044014797216188
    degree 1
    betweenness 0
    closeness 9.42684140687571e-05
    component 8
    infomap 14
    backgrounddegree 63
    backgroundconditionaldg 17
  ]
  node
  [
    id 90
    name "Regulation of TLR by endogenous ligand"
    qval 0.00196700683887216
    degree 0
    betweenness 0
    closeness 9.33532486930545e-05
    component 9
    infomap 18
    backgrounddegree 56
    backgroundconditionaldg 19
  ]
  node
  [
    id 91
    name "Post-translational modification: synthesis of GPI-anchored proteins"
    qval 0.00200047027569677
    degree 0
    betweenness 0
    closeness 9.33532486930545e-05
    component 10
    infomap 19
    backgrounddegree 41
    backgroundconditionaldg 14
  ]
  node
  [
    id 92
    name "TNFs bind their physiological receptors"
    qval 0.00294691597486323
    degree 0
    betweenness 0
    closeness 9.33532486930545e-05
    component 11
    infomap 20
    backgrounddegree 16
    backgroundconditionaldg 0
  ]
  node
  [
    id 93
    name "FCGR activation"
    qval 0.00500001928312884
    degree 0
    betweenness 0
    closeness 9.33532486930545e-05
    component 12
    infomap 21
    backgrounddegree 146
    backgroundconditionaldg 9
  ]
  node
  [
    id 94
    name "Generation of second messenger molecules"
    qval 0.00928514000330795
    degree 0
    betweenness 0
    closeness 9.33532486930545e-05
    component 13
    infomap 22
    backgrounddegree 128
    backgroundconditionaldg 7
  ]
  node
  [
    id 95
    name "Immunoregulatory interactions between a Lymphoid and a non-Lymphoid cell"
    qval 0.0128810326484618
    degree 0
    betweenness 0
    closeness 9.33532486930545e-05
    component 14
    infomap 23
    backgrounddegree 87
    backgroundconditionaldg 20
  ]
  node
  [
    id 96
    name "Trafficking and processing of endosomal TLR"
    qval 0.0139277391178625
    degree 0
    betweenness 0
    closeness 9.33532486930545e-05
    component 15
    infomap 24
    backgrounddegree 34
    backgroundconditionaldg 8
  ]
  node
  [
    id 97
    name "Arachidonic acid metabolism"
    qval 0.0139598173485465
    degree 0
    betweenness 0
    closeness 9.33532486930545e-05
    component 16
    infomap 25
    backgrounddegree 115
    backgroundconditionaldg 6
  ]
  node
  [
    id 98
    name "Regulation of insulin secretion"
    qval 0.0262382360667942
    degree 0
    betweenness 0
    closeness 9.33532486930545e-05
    component 17
    infomap 26
    backgrounddegree 222
    backgroundconditionaldg 32
  ]
  node
  [
    id 99
    name "Amine-derived hormones"
    qval 0.0316202722180778
    degree 0
    betweenness 0
    closeness 9.33532486930545e-05
    component 18
    infomap 27
    backgrounddegree 37
    backgroundconditionaldg 8
  ]
  node
  [
    id 100
    name "WNT ligand biogenesis and trafficking"
    qval 0.0317994425963548
    degree 0
    betweenness 0
    closeness 9.33532486930545e-05
    component 19
    infomap 28
    backgrounddegree 24
    backgroundconditionaldg 0
  ]
  node
  [
    id 101
    name "Phosphorylation of CD3 and TCR zeta chains"
    qval 0.044014797216188
    degree 0
    betweenness 0
    closeness 9.33532486930545e-05
    component 20
    infomap 29
    backgrounddegree 52
    backgroundconditionaldg 6
  ]
  node
  [
    id 102
    name "BMAL1:CLOCK,NPAS2 activates circadian gene expression"
    qval 0.0448464189825555
    degree 0
    betweenness 0
    closeness 9.33532486930545e-05
    component 21
    infomap 30
    backgrounddegree 100
    backgroundconditionaldg 12
  ]
  node
  [
    id 103
    name "RA biosynthesis pathway"
    qval 0.0456841876525709
    degree 0
    betweenness 0
    closeness 9.33532486930545e-05
    component 22
    infomap 31
    backgrounddegree 27
    backgroundconditionaldg 5
  ]
  edge
  [
    source 1
    target 0
    weight 9.58143823603377e-14
  ]
  edge
  [
    source 2
    target 0
    weight 7.47163902826333e-12
  ]
  edge
  [
    source 3
    target 2
    weight 7.47163902826333e-12
  ]
  edge
  [
    source 4
    target 2
    weight 7.47163902826333e-12
  ]
  edge
  [
    source 6
    target 5
    weight 1.31655017139757e-11
  ]
  edge
  [
    source 4
    target 0
    weight 2.27387085083137e-11
  ]
  edge
  [
    source 3
    target 0
    weight 5.41076735542069e-11
  ]
  edge
  [
    source 4
    target 3
    weight 5.92566938186151e-11
  ]
  edge
  [
    source 7
    target 5
    weight 1.93579942791465e-09
  ]
  edge
  [
    source 7
    target 6
    weight 1.93579942791465e-09
  ]
  edge
  [
    source 2
    target 1
    weight 9.98454201354463e-09
  ]
  edge
  [
    source 3
    target 1
    weight 9.98454201354463e-09
  ]
  edge
  [
    source 4
    target 1
    weight 1.53417885374104e-08
  ]
  edge
  [
    source 9
    target 8
    weight 2.39238311344478e-07
  ]
  edge
  [
    source 10
    target 8
    weight 5.48276632570679e-07
  ]
  edge
  [
    source 11
    target 5
    weight 1.89395762822358e-06
  ]
  edge
  [
    source 13
    target 12
    weight 2.23550159181778e-06
  ]
  edge
  [
    source 14
    target 8
    weight 2.23550159181778e-06
  ]
  edge
  [
    source 14
    target 10
    weight 2.23550159181778e-06
  ]
  edge
  [
    source 15
    target 0
    weight 2.23550159181778e-06
  ]
  edge
  [
    source 17
    target 16
    weight 2.23550159181778e-06
  ]
  edge
  [
    source 18
    target 0
    weight 2.23550159181778e-06
  ]
  edge
  [
    source 18
    target 15
    weight 2.23550159181778e-06
  ]
  edge
  [
    source 19
    target 12
    weight 2.62528724220639e-06
  ]
  edge
  [
    source 20
    target 12
    weight 3.11511622841075e-06
  ]
  edge
  [
    source 22
    target 21
    weight 7.5434864311971e-06
  ]
  edge
  [
    source 23
    target 21
    weight 7.5434864311971e-06
  ]
  edge
  [
    source 23
    target 22
    weight 7.5434864311971e-06
  ]
  edge
  [
    source 25
    target 24
    weight 7.88862620914068e-06
  ]
  edge
  [
    source 27
    target 26
    weight 1.12051586825648e-05
  ]
  edge
  [
    source 28
    target 21
    weight 1.39360189505653e-05
  ]
  edge
  [
    source 28
    target 22
    weight 1.39360189505653e-05
  ]
  edge
  [
    source 28
    target 23
    weight 1.39360189505653e-05
  ]
  edge
  [
    source 29
    target 28
    weight 1.91363930935613e-05
  ]
  edge
  [
    source 30
    target 12
    weight 2.12923149962125e-05
  ]
  edge
  [
    source 24
    target 12
    weight 3.00024888554483e-05
  ]
  edge
  [
    source 32
    target 31
    weight 3.72786646770768e-05
  ]
  edge
  [
    source 33
    target 12
    weight 3.72786646770768e-05
  ]
  edge
  [
    source 33
    target 13
    weight 3.72786646770768e-05
  ]
  edge
  [
    source 34
    target 29
    weight 3.72786646770768e-05
  ]
  edge
  [
    source 34
    target 28
    weight 3.72786646770768e-05
  ]
  edge
  [
    source 35
    target 12
    weight 4.74971746400653e-05
  ]
  edge
  [
    source 35
    target 30
    weight 4.74971746400653e-05
  ]
  edge
  [
    source 36
    target 5
    weight 9.77988012338257e-05
  ]
  edge
  [
    source 36
    target 11
    weight 9.77988012338257e-05
  ]
  edge
  [
    source 37
    target 36
    weight 9.77988012338257e-05
  ]
  edge
  [
    source 38
    target 28
    weight 0.000111069214451053
  ]
  edge
  [
    source 37
    target 5
    weight 0.000111069214451053
  ]
  edge
  [
    source 37
    target 11
    weight 0.000111069214451053
  ]
  edge
  [
    source 40
    target 39
    weight 0.000160973842125014
  ]
  edge
  [
    source 42
    target 41
    weight 0.000165266135546415
  ]
  edge
  [
    source 43
    target 12
    weight 0.000218304175448458
  ]
  edge
  [
    source 43
    target 30
    weight 0.000218304175448458
  ]
  edge
  [
    source 42
    target 12
    weight 0.000317955182151283
  ]
  edge
  [
    source 16
    target 12
    weight 0.000354196899335378
  ]
  edge
  [
    source 44
    target 24
    weight 0.000354196899335378
  ]
  edge
  [
    source 46
    target 45
    weight 0.000369961029897516
  ]
  edge
  [
    source 47
    target 5
    weight 0.000369961029897516
  ]
  edge
  [
    source 47
    target 11
    weight 0.000369961029897516
  ]
  edge
  [
    source 47
    target 37
    weight 0.000369961029897516
  ]
  edge
  [
    source 48
    target 47
    weight 0.000369961029897516
  ]
  edge
  [
    source 49
    target 47
    weight 0.000369961029897516
  ]
  edge
  [
    source 50
    target 47
    weight 0.000369961029897516
  ]
  edge
  [
    source 43
    target 35
    weight 0.000387191863990447
  ]
  edge
  [
    source 51
    target 41
    weight 0.000387191863990447
  ]
  edge
  [
    source 51
    target 42
    weight 0.000387191863990447
  ]
  edge
  [
    source 52
    target 51
    weight 0.000387191863990447
  ]
  edge
  [
    source 53
    target 2
    weight 0.000437035114873797
  ]
  edge
  [
    source 53
    target 3
    weight 0.000437035114873797
  ]
  edge
  [
    source 53
    target 4
    weight 0.000437035114873797
  ]
  edge
  [
    source 24
    target 19
    weight 0.000580474996189805
  ]
  edge
  [
    source 18
    target 2
    weight 0.000580474996189805
  ]
  edge
  [
    source 15
    target 2
    weight 0.000580474996189805
  ]
  edge
  [
    source 53
    target 1
    weight 0.000602712628776319
  ]
  edge
  [
    source 53
    target 0
    weight 0.000602712628776319
  ]
  edge
  [
    source 54
    target 5
    weight 0.000602712628776319
  ]
  edge
  [
    source 54
    target 11
    weight 0.000602712628776319
  ]
  edge
  [
    source 54
    target 37
    weight 0.000602712628776319
  ]
  edge
  [
    source 54
    target 48
    weight 0.000602712628776319
  ]
  edge
  [
    source 54
    target 49
    weight 0.000602712628776319
  ]
  edge
  [
    source 54
    target 50
    weight 0.000602712628776319
  ]
  edge
  [
    source 20
    target 19
    weight 0.000608626540708506
  ]
  edge
  [
    source 18
    target 4
    weight 0.000653366705404063
  ]
  edge
  [
    source 15
    target 4
    weight 0.000653366705404063
  ]
  edge
  [
    source 55
    target 12
    weight 0.000823616979347641
  ]
  edge
  [
    source 55
    target 30
    weight 0.000823616979347641
  ]
  edge
  [
    source 55
    target 35
    weight 0.000823616979347641
  ]
  edge
  [
    source 55
    target 43
    weight 0.000823616979347641
  ]
  edge
  [
    source 18
    target 3
    weight 0.000823616979347641
  ]
  edge
  [
    source 15
    target 3
    weight 0.000823616979347641
  ]
  edge
  [
    source 52
    target 41
    weight 0.000827245759213493
  ]
  edge
  [
    source 56
    target 42
    weight 0.00097644496402386
  ]
  edge
  [
    source 56
    target 52
    weight 0.00097644496402386
  ]
  edge
  [
    source 57
    target 29
    weight 0.00107906418932509
  ]
  edge
  [
    source 57
    target 28
    weight 0.00107906418932509
  ]
  edge
  [
    source 58
    target 12
    weight 0.00126895677039553
  ]
  edge
  [
    source 58
    target 13
    weight 0.00126895677039553
  ]
  edge
  [
    source 59
    target 5
    weight 0.0013220451790339
  ]
  edge
  [
    source 59
    target 6
    weight 0.0013220451790339
  ]
  edge
  [
    source 8
    target 5
    weight 0.0013220451790339
  ]
  edge
  [
    source 11
    target 8
    weight 0.0013220451790339
  ]
  edge
  [
    source 26
    target 6
    weight 0.0013220451790339
  ]
  edge
  [
    source 27
    target 6
    weight 0.0013220451790339
  ]
  edge
  [
    source 48
    target 5
    weight 0.0013220451790339
  ]
  edge
  [
    source 49
    target 5
    weight 0.0013220451790339
  ]
  edge
  [
    source 50
    target 5
    weight 0.0013220451790339
  ]
  edge
  [
    source 48
    target 11
    weight 0.0013220451790339
  ]
  edge
  [
    source 49
    target 11
    weight 0.0013220451790339
  ]
  edge
  [
    source 50
    target 11
    weight 0.0013220451790339
  ]
  edge
  [
    source 48
    target 37
    weight 0.0013220451790339
  ]
  edge
  [
    source 49
    target 37
    weight 0.0013220451790339
  ]
  edge
  [
    source 50
    target 37
    weight 0.0013220451790339
  ]
  edge
  [
    source 49
    target 48
    weight 0.0013220451790339
  ]
  edge
  [
    source 50
    target 48
    weight 0.0013220451790339
  ]
  edge
  [
    source 50
    target 49
    weight 0.0013220451790339
  ]
  edge
  [
    source 60
    target 5
    weight 0.0013220451790339
  ]
  edge
  [
    source 61
    target 5
    weight 0.0013220451790339
  ]
  edge
  [
    source 36
    target 31
    weight 0.0013220451790339
  ]
  edge
  [
    source 60
    target 31
    weight 0.0013220451790339
  ]
  edge
  [
    source 60
    target 11
    weight 0.0013220451790339
  ]
  edge
  [
    source 61
    target 11
    weight 0.0013220451790339
  ]
  edge
  [
    source 60
    target 36
    weight 0.0013220451790339
  ]
  edge
  [
    source 61
    target 36
    weight 0.0013220451790339
  ]
  edge
  [
    source 60
    target 37
    weight 0.0013220451790339
  ]
  edge
  [
    source 61
    target 37
    weight 0.0013220451790339
  ]
  edge
  [
    source 61
    target 60
    weight 0.0013220451790339
  ]
  edge
  [
    source 62
    target 8
    weight 0.0013220451790339
  ]
  edge
  [
    source 62
    target 10
    weight 0.0013220451790339
  ]
  edge
  [
    source 62
    target 14
    weight 0.0013220451790339
  ]
  edge
  [
    source 64
    target 63
    weight 0.00132491859631966
  ]
  edge
  [
    source 63
    target 46
    weight 0.00132491859631966
  ]
  edge
  [
    source 25
    target 19
    weight 0.00148054333885279
  ]
  edge
  [
    source 65
    target 24
    weight 0.00152890382037163
  ]
  edge
  [
    source 66
    target 42
    weight 0.00152890382037163
  ]
  edge
  [
    source 66
    target 52
    weight 0.00152890382037163
  ]
  edge
  [
    source 68
    target 67
    weight 0.00167224321606937
  ]
  edge
  [
    source 61
    target 31
    weight 0.00167224321606937
  ]
  edge
  [
    source 69
    target 28
    weight 0.00167224321606937
  ]
  edge
  [
    source 69
    target 38
    weight 0.00167224321606937
  ]
  edge
  [
    source 64
    target 46
    weight 0.00181528205718104
  ]
  edge
  [
    source 25
    target 12
    weight 0.00208253381249938
  ]
  edge
  [
    source 24
    target 16
    weight 0.00228328672194747
  ]
  edge
  [
    source 24
    target 17
    weight 0.00240094683001153
  ]
  edge
  [
    source 70
    target 5
    weight 0.00269830928300887
  ]
  edge
  [
    source 71
    target 24
    weight 0.00303364716706822
  ]
  edge
  [
    source 71
    target 44
    weight 0.00303364716706822
  ]
  edge
  [
    source 14
    target 5
    weight 0.00319617385055095
  ]
  edge
  [
    source 14
    target 11
    weight 0.00319617385055095
  ]
  edge
  [
    source 72
    target 0
    weight 0.003224862220302
  ]
  edge
  [
    source 73
    target 12
    weight 0.00363560810058518
  ]
  edge
  [
    source 74
    target 5
    weight 0.00363560810058518
  ]
  edge
  [
    source 75
    target 5
    weight 0.00363560810058518
  ]
  edge
  [
    source 76
    target 5
    weight 0.00363560810058518
  ]
  edge
  [
    source 11
    target 6
    weight 0.00363560810058518
  ]
  edge
  [
    source 36
    target 6
    weight 0.00363560810058518
  ]
  edge
  [
    source 37
    target 6
    weight 0.00363560810058518
  ]
  edge
  [
    source 74
    target 6
    weight 0.00363560810058518
  ]
  edge
  [
    source 75
    target 6
    weight 0.00363560810058518
  ]
  edge
  [
    source 76
    target 6
    weight 0.00363560810058518
  ]
  edge
  [
    source 77
    target 6
    weight 0.00363560810058518
  ]
  edge
  [
    source 78
    target 6
    weight 0.00363560810058518
  ]
  edge
  [
    source 59
    target 11
    weight 0.00363560810058518
  ]
  edge
  [
    source 74
    target 11
    weight 0.00363560810058518
  ]
  edge
  [
    source 75
    target 11
    weight 0.00363560810058518
  ]
  edge
  [
    source 76
    target 11
    weight 0.00363560810058518
  ]
  edge
  [
    source 59
    target 36
    weight 0.00363560810058518
  ]
  edge
  [
    source 74
    target 36
    weight 0.00363560810058518
  ]
  edge
  [
    source 75
    target 36
    weight 0.00363560810058518
  ]
  edge
  [
    source 76
    target 36
    weight 0.00363560810058518
  ]
  edge
  [
    source 59
    target 37
    weight 0.00363560810058518
  ]
  edge
  [
    source 74
    target 37
    weight 0.00363560810058518
  ]
  edge
  [
    source 75
    target 37
    weight 0.00363560810058518
  ]
  edge
  [
    source 76
    target 37
    weight 0.00363560810058518
  ]
  edge
  [
    source 74
    target 59
    weight 0.00363560810058518
  ]
  edge
  [
    source 75
    target 59
    weight 0.00363560810058518
  ]
  edge
  [
    source 76
    target 59
    weight 0.00363560810058518
  ]
  edge
  [
    source 77
    target 59
    weight 0.00363560810058518
  ]
  edge
  [
    source 78
    target 59
    weight 0.00363560810058518
  ]
  edge
  [
    source 75
    target 74
    weight 0.00363560810058518
  ]
  edge
  [
    source 76
    target 74
    weight 0.00363560810058518
  ]
  edge
  [
    source 77
    target 74
    weight 0.00363560810058518
  ]
  edge
  [
    source 78
    target 74
    weight 0.00363560810058518
  ]
  edge
  [
    source 76
    target 75
    weight 0.00363560810058518
  ]
  edge
  [
    source 77
    target 75
    weight 0.00363560810058518
  ]
  edge
  [
    source 78
    target 75
    weight 0.00363560810058518
  ]
  edge
  [
    source 77
    target 76
    weight 0.00363560810058518
  ]
  edge
  [
    source 78
    target 76
    weight 0.00363560810058518
  ]
  edge
  [
    source 79
    target 24
    weight 0.00455641260139029
  ]
  edge
  [
    source 79
    target 65
    weight 0.00455641260139029
  ]
  edge
  [
    source 80
    target 23
    weight 0.00458062610371913
  ]
  edge
  [
    source 81
    target 8
    weight 0.00486250998934306
  ]
  edge
  [
    source 81
    target 10
    weight 0.00486250998934306
  ]
  edge
  [
    source 83
    target 82
    weight 0.00497064900182048
  ]
  edge
  [
    source 84
    target 15
    weight 0.00497911165916382
  ]
  edge
  [
    source 85
    target 84
    weight 0.00497911165916382
  ]
  edge
  [
    source 17
    target 12
    weight 0.00554102657070092
  ]
  edge
  [
    source 77
    target 5
    weight 0.00580068573587441
  ]
  edge
  [
    source 78
    target 5
    weight 0.00580068573587441
  ]
  edge
  [
    source 77
    target 11
    weight 0.00580068573587441
  ]
  edge
  [
    source 78
    target 11
    weight 0.00580068573587441
  ]
  edge
  [
    source 77
    target 36
    weight 0.00580068573587441
  ]
  edge
  [
    source 78
    target 36
    weight 0.00580068573587441
  ]
  edge
  [
    source 77
    target 37
    weight 0.00580068573587441
  ]
  edge
  [
    source 78
    target 37
    weight 0.00580068573587441
  ]
  edge
  [
    source 78
    target 77
    weight 0.00580068573587441
  ]
  edge
  [
    source 27
    target 5
    weight 0.00598900798423448
  ]
  edge
  [
    source 52
    target 42
    weight 0.00640567695909475
  ]
  edge
  [
    source 26
    target 5
    weight 0.00685094954351973
  ]
  edge
  [
    source 87
    target 86
    weight 0.00694804687558724
  ]
  edge
  [
    source 89
    target 88
    weight 0.00703903455698524
  ]
  edge
  [
    source 85
    target 15
    weight 0.00885786911230708
  ]
  edge
  [
    source 10
    target 5
    weight 0.013375772942705
  ]
  edge
  [
    source 11
    target 10
    weight 0.013375772942705
  ]
  edge
  [
    source 25
    target 8
    weight 0.0208499155327606
  ]
  edge
  [
    source 31
    target 5
    weight 0.0214968548484634
  ]
  edge
  [
    source 31
    target 11
    weight 0.0214968548484634
  ]
  edge
  [
    source 37
    target 31
    weight 0.0214968548484634
  ]
  edge
  [
    source 24
    target 18
    weight 0.0377378395009804
  ]
  edge
  [
    source 65
    target 15
    weight 0.0385737482343635
  ]
  edge
  [
    source 65
    target 18
    weight 0.0390394387304021
  ]
  edge
  [
    source 24
    target 0
    weight 0.040579635704685
  ]
  edge
  [
    source 65
    target 0
    weight 0.042940054442581
  ]
]
