# Supplementary material for: Pathway crosstalk perturbation network modeling for identification of connectivity changes induced by diabetic neuropathy and pioglitazone
Source: BMC Syst Biol. 2019 Jan 7;13:1. doi: 10.1186/s12918-018-0674-7 (PMC6322225; doi:10.1186/s12918-018-0674-7)
Supplement: Supplementary file 4 — Disease to Treatment Network in GML format. (GML 30 kb) [file 12918_2018_674_MOESM4_ESM.gml]

Creator "igraph version @VERSION@ Tue Oct 17 13:19:56 2017"
Version 1
graph
[
  directed 0
  node
  [
    id 0
    name "Neuronal System"
    qval 3.71769273828718e-13
    degree 18
    betweenness 95.3333333333333
    closeness 0.000224919062874455
    component 1
    infomap 1
    backgrounddegree 476
    backgroundconditionaldg 35
  ]
  node
  [
    id 1
    name "Potassium Channels"
    qval 7.02545285337465e-09
    degree 8
    betweenness 9.5
    closeness 0.000224919062873301
    component 1
    infomap 1
    backgrounddegree 76
    backgroundconditionaldg 14
  ]
  node
  [
    id 2
    name "G alpha (i) signalling events"
    qval 7.02545285337465e-09
    degree 5
    betweenness 0
    closeness 0.000180570536226231
    component 2
    infomap 4
    backgrounddegree 140
    backgroundconditionaldg 20
  ]
  node
  [
    id 3
    name "GPCR downstream signaling"
    qval 6.07204762155037e-08
    degree 6
    betweenness 0.5
    closeness 0.000180570536226569
    component 2
    infomap 4
    backgrounddegree 442
    backgroundconditionaldg 26
  ]
  node
  [
    id 4
    name "Voltage gated Potassium channels"
    qval 1.29152394565953e-07
    degree 2
    betweenness 0
    closeness 0.00022491906283824
    component 1
    infomap 1
    backgrounddegree 11
    backgroundconditionaldg 5
  ]
  node
  [
    id 5
    name "Fatty acid catabolism"
    qval 1.05738643792576e-05
    degree 5
    betweenness 0.666666666666667
    closeness 0.000217295259066356
    component 3
    infomap 2
    backgrounddegree 119
    backgroundconditionaldg 11
  ]
  node
  [
    id 6
    name "Fatty acid metabolism"
    qval 1.24907383026691e-05
    degree 8
    betweenness 7
    closeness 0.00021729525939435
    component 3
    infomap 2
    backgrounddegree 214
    backgroundconditionaldg 18
  ]
  node
  [
    id 7
    name "Metabolism of lipids"
    qval 4.38845585893614e-05
    degree 9
    betweenness 87
    closeness 0.000217295260554667
    component 3
    infomap 2
    backgrounddegree 490
    backgroundconditionaldg 35
  ]
  node
  [
    id 8
    name "Peptide ligand-binding receptors"
    qval 1.95684568090035e-05
    degree 6
    betweenness 0.5
    closeness 0.000180570536306694
    component 2
    infomap 4
    backgrounddegree 108
    backgroundconditionaldg 14
  ]
  node
  [
    id 9
    name "Class A/1 (Rhodopsin-like receptors)"
    qval 6.40934635857644e-05
    degree 6
    betweenness 0.5
    closeness 0.000180570535854796
    component 2
    infomap 4
    backgrounddegree 123
    backgroundconditionaldg 15
  ]
  node
  [
    id 10
    name "GPCR ligand binding"
    qval 0.000571522408022288
    degree 6
    betweenness 0.5
    closeness 0.000180570535854796
    component 2
    infomap 4
    backgrounddegree 177
    backgroundconditionaldg 22
  ]
  node
  [
    id 11
    name "Plasma lipoprotein remodeling"
    qval 3.95698101563513e-05
    degree 3
    betweenness 0.5
    closeness 0.000217295361983691
    component 3
    infomap 5
    backgrounddegree 74
    backgroundconditionaldg 17
  ]
  node
  [
    id 12
    name "Lipoprotein metabolism"
    qval 0.000225979860689301
    degree 9
    betweenness 71.5
    closeness 0.000217295366775468
    component 3
    infomap 5
    backgrounddegree 172
    backgroundconditionaldg 24
  ]
  node
  [
    id 13
    name "mitochondrial fatty acid beta-oxidation of saturated fatty acids"
    qval 4.58516382134719e-05
    degree 4
    betweenness 0
    closeness 0.000217295255993523
    component 3
    infomap 2
    backgrounddegree 16
    backgroundconditionaldg 4
  ]
  node
  [
    id 14
    name "Mitochondrial Fatty Acid Beta-Oxidation"
    qval 0.00250926775296712
    degree 4
    betweenness 0
    closeness 0.000217295250562848
    component 3
    infomap 2
    backgrounddegree 61
    backgroundconditionaldg 7
  ]
  node
  [
    id 15
    name "Arachidonic acid metabolism"
    qval 0.000203288322520346
    degree 3
    betweenness 0
    closeness 0.000217295244146925
    component 3
    infomap 2
    backgrounddegree 115
    backgroundconditionaldg 9
  ]
  node
  [
    id 16
    name "Fatty acid synthesis"
    qval 0.00191923265482453
    degree 4
    betweenness 0.333333333333333
    closeness 0.000217295227623152
    component 3
    infomap 2
    backgrounddegree 134
    backgroundconditionaldg 13
  ]
  node
  [
    id 17
    name "Metabolism of vitamins and cofactors"
    qval 0.0112744834319286
    degree 5
    betweenness 81
    closeness 0.000217295368985932
    component 3
    infomap 2
    backgrounddegree 144
    backgroundconditionaldg 31
  ]
  node
  [
    id 18
    name "Transmission across Chemical Synapses"
    qval 0.00051913566018703
    degree 13
    betweenness 13.8333333333333
    closeness 0.000224919034811337
    component 1
    infomap 1
    backgrounddegree 458
    backgroundconditionaldg 34
  ]
  node
  [
    id 19
    name "Metabolism of fat-soluble vitamins"
    qval 0.00139482343611606
    degree 4
    betweenness 0
    closeness 0.000217295311115467
    component 3
    infomap 11
    backgrounddegree 87
    backgroundconditionaldg 22
  ]
  node
  [
    id 20
    name "Retinoid metabolism and transport"
    qval 0.00139482343611606
    degree 4
    betweenness 0
    closeness 0.000217295311115467
    component 3
    infomap 11
    backgrounddegree 87
    backgroundconditionaldg 22
  ]
  node
  [
    id 21
    name "Visual phototransduction"
    qval 0.00957961258259584
    degree 4
    betweenness 0
    closeness 0.000217295315933419
    component 3
    infomap 11
    backgrounddegree 242
    backgroundconditionaldg 38
  ]
  node
  [
    id 22
    name "Histidine, lysine, phenylalanine, tyrosine, proline and tryptophan catabolism"
    qval 0.000651943316554141
    degree 1
    betweenness 0
    closeness 0.000170940140372272
    component 4
    infomap 8
    backgrounddegree 29
    backgroundconditionaldg 8
  ]
  node
  [
    id 23
    name "Amino acid and derivative metabolism"
    qval 0.00174378350805133
    degree 2
    betweenness 1
    closeness 0.000170940142995792
    component 4
    infomap 8
    backgrounddegree 249
    backgroundconditionaldg 20
  ]
  node
  [
    id 24
    name "Muscle contraction"
    qval 0.000263984643890154
    degree 4
    betweenness 9
    closeness 0.000224914745599385
    component 1
    infomap 1
    backgrounddegree 209
    backgroundconditionaldg 24
  ]
  node
  [
    id 25
    name "Cardiac conduction"
    qval 0.00103039513033597
    degree 4
    betweenness 9
    closeness 0.000224914745599385
    component 1
    infomap 1
    backgrounddegree 170
    backgroundconditionaldg 15
  ]
  node
  [
    id 26
    name "Plasma lipoprotein assembly"
    qval 0.00103039513033597
    degree 2
    betweenness 0
    closeness 0.000217295260422329
    component 3
    infomap 5
    backgrounddegree 115
    backgroundconditionaldg 21
  ]
  node
  [
    id 27
    name "GABA receptor activation"
    qval 0.00103039513033597
    degree 8
    betweenness 2
    closeness 0.000224918983485896
    component 1
    infomap 1
    backgrounddegree 97
    backgroundconditionaldg 15
  ]
  node
  [
    id 28
    name "Neurotransmitter receptors and postsynaptic signal transmission"
    qval 0.00132729509088466
    degree 13
    betweenness 13.8333333333333
    closeness 0.000224918979214719
    component 1
    infomap 1
    backgrounddegree 408
    backgroundconditionaldg 30
  ]
  node
  [
    id 29
    name "Chylomicron remodeling"
    qval 0.00206506280268611
    degree 2
    betweenness 0
    closeness 0.000217295138120459
    component 3
    infomap 5
    backgrounddegree 45
    backgroundconditionaldg 11
  ]
  node
  [
    id 30
    name "SLC-mediated transmembrane transport"
    qval 0.000225979860689301
    degree 4
    betweenness 3.5
    closeness 0.000175623229131375
    component 5
    infomap 6
    backgrounddegree 251
    backgroundconditionaldg 31
  ]
  node
  [
    id 31
    name "Transport of inorganic cations/anions and amino acids/oligopeptides"
    qval 0.00218070313830701
    degree 3
    betweenness 0.5
    closeness 0.000175623219758207
    component 5
    infomap 6
    backgrounddegree 148
    backgroundconditionaldg 17
  ]
  node
  [
    id 32
    name "Complement cascade"
    qval 0.00132729509088466
    degree 2
    betweenness 1
    closeness 0.000170940019185972
    component 6
    infomap 9
    backgrounddegree 75
    backgroundconditionaldg 13
  ]
  node
  [
    id 33
    name "Regulation of Complement cascade"
    qval 0.00328519475838425
    degree 1
    betweenness 0
    closeness 0.000170940006111142
    component 6
    infomap 9
    backgrounddegree 71
    backgroundconditionaldg 13
  ]
  node
  [
    id 34
    name "Protein-protein interactions at synapses"
    qval 0.00407738690869041
    degree 2
    betweenness 0
    closeness 0.00022491855293322
    component 1
    infomap 12
    backgrounddegree 97
    backgroundconditionaldg 6
  ]
  node
  [
    id 35
    name "Assembly of active LPL and LIPC lipase complexes"
    qval 0.00456208297778117
    degree 2
    betweenness 0
    closeness 0.000217294878658161
    component 3
    infomap 5
    backgrounddegree 48
    backgroundconditionaldg 16
  ]
  node
  [
    id 36
    name "Extracellular matrix organization"
    qval 4.17326998628607e-08
    degree 6
    betweenness 12
    closeness 0.000180570124988131
    component 7
    infomap 3
    backgrounddegree 305
    backgroundconditionaldg 29
  ]
  node
  [
    id 37
    name "Collagen formation"
    qval 0.00456208297778117
    degree 3
    betweenness 0
    closeness 0.000180570065466836
    component 7
    infomap 3
    backgrounddegree 57
    backgroundconditionaldg 9
  ]
  node
  [
    id 38
    name "Chemokine receptors bind chemokines"
    qval 0.00456208297778117
    degree 5
    betweenness 0
    closeness 0.000180570437330055
    component 2
    infomap 4
    backgrounddegree 18
    backgroundconditionaldg 7
  ]
  node
  [
    id 39
    name "Signaling by Retinoic Acid"
    qval 0.00103039513033597
    degree 2
    betweenness 2
    closeness 0.000173247494632447
    component 8
    infomap 7
    backgrounddegree 53
    backgroundconditionaldg 16
  ]
  node
  [
    id 40
    name "RA biosynthesis pathway"
    qval 0.00499822856804866
    degree 1
    betweenness 0
    closeness 0.000173247454295703
    component 8
    infomap 7
    backgrounddegree 27
    backgroundconditionaldg 10
  ]
  node
  [
    id 41
    name "Transport of glucose and other sugars, bile salts and organic acids, metal ions and amine compounds"
    qval 0.00536437479179484
    degree 1
    betweenness 0
    closeness 0.000175623161893826
    component 5
    infomap 6
    backgrounddegree 70
    backgroundconditionaldg 17
  ]
  node
  [
    id 42
    name "Peroxisomal lipid metabolism"
    qval 0.00716966134245587
    degree 3
    betweenness 0
    closeness 0.000217294565219403
    component 3
    infomap 2
    backgrounddegree 20
    backgroundconditionaldg 4
  ]
  node
  [
    id 43
    name "Amino acid and oligopeptide SLC transporters"
    qval 0.00716966134245587
    degree 2
    betweenness 0
    closeness 0.000175623158322845
    component 5
    infomap 6
    backgrounddegree 26
    backgroundconditionaldg 8
  ]
  node
  [
    id 44
    name "Highly calcium permeable postsynaptic nicotinic acetylcholine receptors"
    qval 0.00752691692574542
    degree 6
    betweenness 0
    closeness 0.000224918506185469
    component 1
    infomap 1
    backgrounddegree 9
    backgroundconditionaldg 7
  ]
  node
  [
    id 45
    name "Acetylcholine binding and downstream events"
    qval 0.0246645427085786
    degree 7
    betweenness 0.166666666666667
    closeness 0.000224917760959293
    component 1
    infomap 1
    backgrounddegree 9
    backgroundconditionaldg 7
  ]
  node
  [
    id 46
    name "Activation of Nicotinic Acetylcholine Receptors"
    qval 0.0246645427085786
    degree 7
    betweenness 0.166666666666667
    closeness 0.000224917760959293
    component 1
    infomap 1
    backgrounddegree 9
    backgroundconditionaldg 7
  ]
  node
  [
    id 47
    name "Postsynaptic nicotinic acetylcholine receptors"
    qval 0.0246645427085786
    degree 7
    betweenness 0.166666666666667
    closeness 0.000224917760959293
    component 1
    infomap 1
    backgrounddegree 9
    backgroundconditionaldg 7
  ]
  node
  [
    id 48
    name "Glyoxylate metabolism and glycine degradation"
    qval 0.00789375215520848
    degree 1
    betweenness 0
    closeness 0.000170940117674941
    component 4
    infomap 8
    backgrounddegree 24
    backgroundconditionaldg 10
  ]
  node
  [
    id 49
    name "GABA A receptor activation"
    qval 0.00796568271712622
    degree 6
    betweenness 0
    closeness 0.000224918396039504
    component 1
    infomap 1
    backgrounddegree 17
    backgroundconditionaldg 7
  ]
  node
  [
    id 50
    name "Ligand-gated ion channel transport"
    qval 0.00863402517476007
    degree 6
    betweenness 0
    closeness 0.000224918386917158
    component 1
    infomap 1
    backgrounddegree 17
    backgroundconditionaldg 7
  ]
  node
  [
    id 51
    name "Ion channel transport"
    qval 0.000651943316554141
    degree 7
    betweenness 19
    closeness 0.000224918321369171
    component 1
    infomap 1
    backgrounddegree 396
    backgroundconditionaldg 16
  ]
  node
  [
    id 52
    name "Degradation of the extracellular matrix"
    qval 0.00927263323836393
    degree 1
    betweenness 0
    closeness 0.000180569954563271
    component 7
    infomap 3
    backgrounddegree 119
    backgroundconditionaldg 21
  ]
  node
  [
    id 53
    name "Citric acid cycle (TCA cycle)"
    qval 0.00927263323836393
    degree 1
    betweenness 0
    closeness 0.000173247431879328
    component 8
    infomap 7
    backgrounddegree 19
    backgroundconditionaldg 6
  ]
  node
  [
    id 54
    name "Pyruvate metabolism and Citric Acid (TCA) cycle"
    qval 0.0252877179186568
    degree 2
    betweenness 2
    closeness 0.000173247494632447
    component 8
    infomap 7
    backgrounddegree 56
    backgroundconditionaldg 14
  ]
  node
  [
    id 55
    name "G alpha (q) signalling events"
    qval 0.0116480239873138
    degree 4
    betweenness 0
    closeness 0.000180570303766
    component 2
    infomap 4
    backgrounddegree 235
    backgroundconditionaldg 21
  ]
  node
  [
    id 56
    name "Collagen biosynthesis and modifying enzymes"
    qval 0.0125614907045883
    degree 3
    betweenness 0
    closeness 0.000180569895209474
    component 7
    infomap 3
    backgrounddegree 42
    backgroundconditionaldg 9
  ]
  node
  [
    id 57
    name "Presynaptic nicotinic acetylcholine receptors"
    qval 0.0155656297978214
    degree 6
    betweenness 0
    closeness 0.000224917597040613
    component 1
    infomap 1
    backgrounddegree 9
    backgroundconditionaldg 7
  ]
  node
  [
    id 58
    name "Phase 2 - plateau phase"
    qval 0.0199818114666516
    degree 2
    betweenness 0
    closeness 0.000224912545533964
    component 1
    infomap 1
    backgrounddegree 83
    backgroundconditionaldg 7
  ]
  node
  [
    id 59
    name "Stimuli-sensing channels"
    qval 0.0217352550928925
    degree 1
    betweenness 0
    closeness 0.000224915903667439
    component 1
    infomap 1
    backgrounddegree 371
    backgroundconditionaldg 11
  ]
  node
  [
    id 60
    name "Integrin cell surface interactions"
    qval 0.0287575144057942
    degree 1
    betweenness 0
    closeness 0.000180569595634043
    component 7
    infomap 3
    backgrounddegree 115
    backgroundconditionaldg 21
  ]
  node
  [
    id 61
    name "Chylomicron assembly"
    qval 0.0300902070193863
    degree 2
    betweenness 0
    closeness 0.000217292594795322
    component 3
    infomap 5
    backgrounddegree 61
    backgroundconditionaldg 14
  ]
  node
  [
    id 62
    name "Assembly of collagen fibrils and other multimeric structures"
    qval 0.0333019553952925
    degree 3
    betweenness 0
    closeness 0.000180569516525039
    component 7
    infomap 3
    backgrounddegree 46
    backgroundconditionaldg 7
  ]
  node
  [
    id 63
    name "Fatty acyl-CoA biosynthesis"
    qval 0.0369325204088261
    degree 3
    betweenness 0
    closeness 0.000217291868666118
    component 3
    infomap 2
    backgrounddegree 17
    backgroundconditionaldg 5
  ]
  node
  [
    id 64
    name "ECM proteoglycans"
    qval 0.0380121602552937
    degree 1
    betweenness 0
    closeness 0.000180569411316681
    component 7
    infomap 3
    backgrounddegree 61
    backgroundconditionaldg 9
  ]
  node
  [
    id 65
    name "Carbohydrate metabolism"
    qval 0.0112744834319286
    degree 1
    betweenness 0
    closeness 0.000168690830660702
    component 9
    infomap 10
    backgrounddegree 493
    backgroundconditionaldg 33
  ]
  node
  [
    id 66
    name "Glycosaminoglycan metabolism"
    qval 0.0386857345778341
    degree 1
    betweenness 0
    closeness 0.000168690830660702
    component 9
    infomap 10
    backgrounddegree 78
    backgroundconditionaldg 13
  ]
  node
  [
    id 67
    name "Inwardly rectifying K+ channels"
    qval 0.0394815183019785
    degree 5
    betweenness 0
    closeness 0.000224914678163743
    component 1
    infomap 1
    backgrounddegree 69
    backgroundconditionaldg 12
  ]
  node
  [
    id 68
    name "Initial triggering of complement"
    qval 0.0408486861436164
    degree 1
    betweenness 0
    closeness 0.000170939880506851
    component 6
    infomap 9
    backgrounddegree 26
    backgroundconditionaldg 8
  ]
  node
  [
    id 69
    name "Receptor protein tyrosine phosphatases interactions"
    qval 0.0412068264806309
    degree 2
    betweenness 0
    closeness 0.000224914500506531
    component 1
    infomap 12
    backgrounddegree 13
    backgroundconditionaldg 3
  ]
  node
  [
    id 70
    name "Bicarbonate transporters"
    qval 0.0493574999097662
    degree 2
    betweenness 0
    closeness 0.000175622711555852
    component 5
    infomap 6
    backgrounddegree 6
    backgroundconditionaldg 2
  ]
  node
  [
    id 71
    name "Regulation of TLR by endogenous ligand"
    qval 0.0012653166188404
    degree 0
    betweenness 0
    closeness 0.000166500166500167
    component 10
    infomap 13
    backgrounddegree 56
    backgroundconditionaldg 13
  ]
  node
  [
    id 72
    name "Generation of second messenger molecules"
    qval 0.0083985375698628
    degree 0
    betweenness 0
    closeness 0.000166500166500167
    component 11
    infomap 14
    backgrounddegree 128
    backgroundconditionaldg 1
  ]
  node
  [
    id 73
    name "Regulation of IGF Activity by IGFBP"
    qval 0.00984798584237415
    degree 0
    betweenness 0
    closeness 0.000166500166500167
    component 12
    infomap 15
    backgrounddegree 304
    backgroundconditionaldg 34
  ]
  node
  [
    id 74
    name "WNT ligand biogenesis and trafficking"
    qval 0.0260002261028059
    degree 0
    betweenness 0
    closeness 0.000166500166500167
    component 13
    infomap 16
    backgrounddegree 24
    backgroundconditionaldg 0
  ]
  node
  [
    id 75
    name "Formation of Fibrin Clot (Clotting Cascade)"
    qval 0.0292307009725069
    degree 0
    betweenness 0
    closeness 0.000166500166500167
    component 14
    infomap 17
    backgrounddegree 61
    backgroundconditionaldg 16
  ]
  node
  [
    id 76
    name "TNFs bind their physiological receptors"
    qval 0.0300902070193863
    degree 0
    betweenness 0
    closeness 0.000166500166500167
    component 15
    infomap 18
    backgrounddegree 16
    backgroundconditionaldg 0
  ]
  node
  [
    id 77
    name "Phosphorylation of CD3 and TCR zeta chains"
    qval 0.0427735120104097
    degree 0
    betweenness 0
    closeness 0.000166500166500167
    component 16
    infomap 19
    backgrounddegree 52
    backgroundconditionaldg 1
  ]
  edge
  [
    source 1
    target 0
    weight 2.07326055153105e-09
  ]
  edge
  [
    source 3
    target 2
    weight 2.07326055153105e-09
  ]
  edge
  [
    source 4
    target 0
    weight 3.81137800477508e-08
  ]
  edge
  [
    source 4
    target 1
    weight 3.81137800477508e-08
  ]
  edge
  [
    source 6
    target 5
    weight 2.42699469527302e-06
  ]
  edge
  [
    source 7
    target 5
    weight 2.42699469527302e-06
  ]
  edge
  [
    source 8
    target 3
    weight 2.457403152309e-06
  ]
  edge
  [
    source 7
    target 6
    weight 2.457403152309e-06
  ]
  edge
  [
    source 9
    target 8
    weight 3.46487354508043e-06
  ]
  edge
  [
    source 10
    target 8
    weight 3.46487354508043e-06
  ]
  edge
  [
    source 12
    target 11
    weight 6.76557047033645e-06
  ]
  edge
  [
    source 9
    target 3
    weight 6.76557047033645e-06
  ]
  edge
  [
    source 13
    target 5
    weight 6.76557047033645e-06
  ]
  edge
  [
    source 13
    target 6
    weight 6.76557047033645e-06
  ]
  edge
  [
    source 13
    target 7
    weight 6.76557047033645e-06
  ]
  edge
  [
    source 14
    target 13
    weight 6.76557047033645e-06
  ]
  edge
  [
    source 10
    target 9
    weight 9.64265156423115e-06
  ]
  edge
  [
    source 10
    target 3
    weight 9.95298479387293e-06
  ]
  edge
  [
    source 8
    target 2
    weight 1.03365754630804e-05
  ]
  edge
  [
    source 9
    target 2
    weight 1.03365754630804e-05
  ]
  edge
  [
    source 10
    target 2
    weight 1.14778742463722e-05
  ]
  edge
  [
    source 15
    target 6
    weight 2.33301498237333e-05
  ]
  edge
  [
    source 15
    target 7
    weight 2.33301498237333e-05
  ]
  edge
  [
    source 16
    target 15
    weight 2.33301498237333e-05
  ]
  edge
  [
    source 17
    target 12
    weight 3.66109312168689e-05
  ]
  edge
  [
    source 18
    target 0
    weight 6.93415368055721e-05
  ]
  edge
  [
    source 19
    target 12
    weight 6.93415368055721e-05
  ]
  edge
  [
    source 20
    target 12
    weight 6.93415368055721e-05
  ]
  edge
  [
    source 21
    target 12
    weight 6.93415368055721e-05
  ]
  edge
  [
    source 23
    target 22
    weight 8.97834271829403e-05
  ]
  edge
  [
    source 21
    target 17
    weight 9.57486722487732e-05
  ]
  edge
  [
    source 25
    target 24
    weight 0.000140768936046655
  ]
  edge
  [
    source 26
    target 12
    weight 0.000140776319624846
  ]
  edge
  [
    source 27
    target 0
    weight 0.000140776319624846
  ]
  edge
  [
    source 27
    target 18
    weight 0.000140776319624846
  ]
  edge
  [
    source 28
    target 27
    weight 0.000140776319624846
  ]
  edge
  [
    source 28
    target 0
    weight 0.000191452189154683
  ]
  edge
  [
    source 28
    target 18
    weight 0.000191452189154683
  ]
  edge
  [
    source 20
    target 19
    weight 0.000191452189154683
  ]
  edge
  [
    source 21
    target 19
    weight 0.000191452189154683
  ]
  edge
  [
    source 19
    target 17
    weight 0.000191452189154683
  ]
  edge
  [
    source 21
    target 20
    weight 0.000191452189154683
  ]
  edge
  [
    source 20
    target 17
    weight 0.000191452189154683
  ]
  edge
  [
    source 16
    target 6
    weight 0.000268505626372099
  ]
  edge
  [
    source 16
    target 7
    weight 0.000268505626372099
  ]
  edge
  [
    source 29
    target 11
    weight 0.000285257878203046
  ]
  edge
  [
    source 29
    target 12
    weight 0.000285257878203046
  ]
  edge
  [
    source 31
    target 30
    weight 0.000303894282907972
  ]
  edge
  [
    source 14
    target 5
    weight 0.000338792022371987
  ]
  edge
  [
    source 14
    target 6
    weight 0.000338792022371987
  ]
  edge
  [
    source 14
    target 7
    weight 0.000338792022371987
  ]
  edge
  [
    source 33
    target 32
    weight 0.000447454190803219
  ]
  edge
  [
    source 34
    target 0
    weight 0.000560010384377862
  ]
  edge
  [
    source 35
    target 11
    weight 0.000608498429282998
  ]
  edge
  [
    source 35
    target 12
    weight 0.000608498429282998
  ]
  edge
  [
    source 37
    target 36
    weight 0.000608498429282998
  ]
  edge
  [
    source 38
    target 8
    weight 0.000608498429282998
  ]
  edge
  [
    source 38
    target 9
    weight 0.000608498429282998
  ]
  edge
  [
    source 38
    target 10
    weight 0.000608498429282998
  ]
  edge
  [
    source 40
    target 39
    weight 0.000671950096142866
  ]
  edge
  [
    source 41
    target 30
    weight 0.0007266526639309
  ]
  edge
  [
    source 38
    target 3
    weight 0.000866543238316867
  ]
  edge
  [
    source 42
    target 5
    weight 0.000866543238316867
  ]
  edge
  [
    source 42
    target 6
    weight 0.000866543238316867
  ]
  edge
  [
    source 42
    target 7
    weight 0.000866543238316867
  ]
  edge
  [
    source 43
    target 30
    weight 0.000866543238316867
  ]
  edge
  [
    source 43
    target 31
    weight 0.000866543238316867
  ]
  edge
  [
    source 44
    target 0
    weight 0.000866543238316867
  ]
  edge
  [
    source 44
    target 18
    weight 0.000866543238316867
  ]
  edge
  [
    source 44
    target 28
    weight 0.000866543238316867
  ]
  edge
  [
    source 45
    target 44
    weight 0.000866543238316867
  ]
  edge
  [
    source 46
    target 44
    weight 0.000866543238316867
  ]
  edge
  [
    source 47
    target 44
    weight 0.000866543238316867
  ]
  edge
  [
    source 48
    target 23
    weight 0.000866543238316867
  ]
  edge
  [
    source 49
    target 0
    weight 0.000866543238316867
  ]
  edge
  [
    source 50
    target 0
    weight 0.000866543238316867
  ]
  edge
  [
    source 49
    target 18
    weight 0.000866543238316867
  ]
  edge
  [
    source 50
    target 18
    weight 0.000866543238316867
  ]
  edge
  [
    source 51
    target 27
    weight 0.000866543238316867
  ]
  edge
  [
    source 51
    target 49
    weight 0.000866543238316867
  ]
  edge
  [
    source 49
    target 27
    weight 0.000866543238316867
  ]
  edge
  [
    source 50
    target 27
    weight 0.000866543238316867
  ]
  edge
  [
    source 49
    target 28
    weight 0.000866543238316867
  ]
  edge
  [
    source 50
    target 28
    weight 0.000866543238316867
  ]
  edge
  [
    source 50
    target 49
    weight 0.000866543238316867
  ]
  edge
  [
    source 38
    target 2
    weight 0.00086831193318108
  ]
  edge
  [
    source 51
    target 50
    weight 0.000956705872235767
  ]
  edge
  [
    source 52
    target 36
    weight 0.00104537366096526
  ]
  edge
  [
    source 54
    target 53
    weight 0.00104537366096526
  ]
  edge
  [
    source 55
    target 3
    weight 0.00142589017164897
  ]
  edge
  [
    source 56
    target 36
    weight 0.0015311456725743
  ]
  edge
  [
    source 56
    target 37
    weight 0.0015311456725743
  ]
  edge
  [
    source 57
    target 0
    weight 0.00181241194904005
  ]
  edge
  [
    source 57
    target 18
    weight 0.00181241194904005
  ]
  edge
  [
    source 57
    target 28
    weight 0.00181241194904005
  ]
  edge
  [
    source 57
    target 45
    weight 0.00181241194904005
  ]
  edge
  [
    source 57
    target 46
    weight 0.00181241194904005
  ]
  edge
  [
    source 57
    target 47
    weight 0.00181241194904005
  ]
  edge
  [
    source 17
    target 7
    weight 0.00229643309182145
  ]
  edge
  [
    source 58
    target 24
    weight 0.00229643309182145
  ]
  edge
  [
    source 58
    target 25
    weight 0.00229643309182145
  ]
  edge
  [
    source 59
    target 51
    weight 0.00251538300229553
  ]
  edge
  [
    source 45
    target 0
    weight 0.00268161896018748
  ]
  edge
  [
    source 46
    target 0
    weight 0.00268161896018748
  ]
  edge
  [
    source 47
    target 0
    weight 0.00268161896018748
  ]
  edge
  [
    source 45
    target 18
    weight 0.00268161896018748
  ]
  edge
  [
    source 46
    target 18
    weight 0.00268161896018748
  ]
  edge
  [
    source 47
    target 18
    weight 0.00268161896018748
  ]
  edge
  [
    source 45
    target 28
    weight 0.00268161896018748
  ]
  edge
  [
    source 46
    target 28
    weight 0.00268161896018748
  ]
  edge
  [
    source 47
    target 28
    weight 0.00268161896018748
  ]
  edge
  [
    source 46
    target 45
    weight 0.00268161896018748
  ]
  edge
  [
    source 47
    target 45
    weight 0.00268161896018748
  ]
  edge
  [
    source 47
    target 46
    weight 0.00268161896018748
  ]
  edge
  [
    source 60
    target 36
    weight 0.00324702582547539
  ]
  edge
  [
    source 61
    target 12
    weight 0.00346167234789072
  ]
  edge
  [
    source 61
    target 26
    weight 0.00346167234789072
  ]
  edge
  [
    source 62
    target 36
    weight 0.00385397696905406
  ]
  edge
  [
    source 62
    target 37
    weight 0.00385397696905406
  ]
  edge
  [
    source 63
    target 6
    weight 0.00422859182802882
  ]
  edge
  [
    source 63
    target 7
    weight 0.00422859182802882
  ]
  edge
  [
    source 63
    target 16
    weight 0.00422859182802882
  ]
  edge
  [
    source 64
    target 36
    weight 0.00437762179713384
  ]
  edge
  [
    source 66
    target 65
    weight 0.00448064281400731
  ]
  edge
  [
    source 67
    target 0
    weight 0.00456187437817628
  ]
  edge
  [
    source 67
    target 1
    weight 0.00456187437817628
  ]
  edge
  [
    source 68
    target 32
    weight 0.00474595850232245
  ]
  edge
  [
    source 69
    target 0
    weight 0.00477618733311124
  ]
  edge
  [
    source 69
    target 34
    weight 0.00477618733311124
  ]
  edge
  [
    source 24
    target 1
    weight 0.00568011604351807
  ]
  edge
  [
    source 25
    target 1
    weight 0.00568011604351807
  ]
  edge
  [
    source 70
    target 30
    weight 0.00569487789536241
  ]
  edge
  [
    source 70
    target 31
    weight 0.00569487789536241
  ]
  edge
  [
    source 18
    target 1
    weight 0.00703172304053377
  ]
  edge
  [
    source 27
    target 1
    weight 0.00703172304053377
  ]
  edge
  [
    source 28
    target 1
    weight 0.00703172304053377
  ]
  edge
  [
    source 67
    target 18
    weight 0.00703172304053377
  ]
  edge
  [
    source 67
    target 27
    weight 0.00703172304053377
  ]
  edge
  [
    source 67
    target 28
    weight 0.00703172304053377
  ]
  edge
  [
    source 51
    target 0
    weight 0.0129901366300792
  ]
  edge
  [
    source 51
    target 18
    weight 0.0129901366300792
  ]
  edge
  [
    source 51
    target 28
    weight 0.0129901366300792
  ]
  edge
  [
    source 62
    target 56
    weight 0.0142526609708802
  ]
  edge
  [
    source 55
    target 8
    weight 0.0187470585533153
  ]
  edge
  [
    source 55
    target 9
    weight 0.0277044194250302
  ]
  edge
  [
    source 24
    target 0
    weight 0.0309547437855337
  ]
  edge
  [
    source 55
    target 10
    weight 0.0313816595760717
  ]
  edge
  [
    source 54
    target 39
    weight 0.0437624206538154
  ]
  edge
  [
    source 25
    target 0
    weight 0.0441245864032563
  ]
]
