# Supplementary material for: Pathway crosstalk perturbation network modeling for identification of connectivity changes induced by diabetic neuropathy and pioglitazone
Source: BMC Syst Biol. 2019 Jan 7;13:1. doi: 10.1186/s12918-018-0674-7 (PMC6322225; doi:10.1186/s12918-018-0674-7)
Supplement: Supplementary file 5 — Treatment to Health Network in GML format. (GML 42 kb) [file 12918_2018_674_MOESM5_ESM.gml]

Creator "igraph version @VERSION@ Tue Oct 17 13:19:56 2017"
Version 1
graph
[
  directed 0
  node
  [
    id 0
    name "GPCR downstream signaling"
    qval 3.37852993129309e-09
    degree 9
    betweenness 317.642857142857
    closeness 0.000178194712255287
    component 1
    infomap 4
    backgrounddegree 442
    backgroundconditionaldg 36
  ]
  node
  [
    id 1
    name "G alpha (i) signalling events"
    qval 8.61200837360534e-09
    degree 5
    betweenness 0
    closeness 0.000178194712236919
    component 1
    infomap 4
    backgrounddegree 140
    backgroundconditionaldg 28
  ]
  node
  [
    id 2
    name "Neuronal System"
    qval 1.86520627448363e-13
    degree 20
    betweenness 597.788095238095
    closeness 0.000178212896408068
    component 1
    infomap 1
    backgrounddegree 476
    backgroundconditionaldg 43
  ]
  node
  [
    id 3
    name "Potassium Channels"
    qval 2.5693872472122e-08
    degree 10
    betweenness 120.916666666667
    closeness 0.000178212896376815
    component 1
    infomap 1
    backgrounddegree 76
    backgroundconditionaldg 18
  ]
  node
  [
    id 4
    name "Plasma lipoprotein remodeling"
    qval 2.82653688626528e-07
    degree 3
    betweenness 0.5
    closeness 9.09090252620977e-05
    component 2
    infomap 7
    backgrounddegree 74
    backgroundconditionaldg 27
  ]
  node
  [
    id 5
    name "Lipoprotein metabolism"
    qval 3.76589802574086e-06
    degree 8
    betweenness 23.5
    closeness 9.09090252692434e-05
    component 2
    infomap 7
    backgrounddegree 172
    backgroundconditionaldg 36
  ]
  node
  [
    id 6
    name "Voltage gated Potassium channels"
    qval 3.05725999124113e-07
    degree 2
    betweenness 0
    closeness 0.000178212896148994
    component 1
    infomap 1
    backgrounddegree 11
    backgroundconditionaldg 5
  ]
  node
  [
    id 7
    name "Fatty acid metabolism"
    qval 1.26779459869489e-06
    degree 12
    betweenness 22
    closeness 9.77512702389482e-05
    component 3
    infomap 2
    backgrounddegree 214
    backgroundconditionaldg 27
  ]
  node
  [
    id 8
    name "Metabolism of lipids"
    qval 6.04282191770205e-06
    degree 15
    betweenness 60.5
    closeness 9.7751270233595e-05
    component 3
    infomap 2
    backgrounddegree 490
    backgroundconditionaldg 50
  ]
  node
  [
    id 9
    name "Peptide ligand-binding receptors"
    qval 1.72208361783759e-06
    degree 5
    betweenness 0
    closeness 0.00017819471124604
    component 1
    infomap 4
    backgrounddegree 108
    backgroundconditionaldg 21
  ]
  node
  [
    id 10
    name "Class A/1 (Rhodopsin-like receptors)"
    qval 6.04282191770205e-06
    degree 5
    betweenness 0
    closeness 0.000178194710137847
    component 1
    infomap 4
    backgrounddegree 123
    backgroundconditionaldg 21
  ]
  node
  [
    id 11
    name "GPCR ligand binding"
    qval 6.51822788752106e-05
    degree 5
    betweenness 0
    closeness 0.000178194710137847
    component 1
    infomap 4
    backgrounddegree 177
    backgroundconditionaldg 31
  ]
  node
  [
    id 12
    name "Extracellular matrix organization"
    qval 1.19915379062904e-16
    degree 14
    betweenness 787
    closeness 0.000178199787246856
    component 1
    infomap 3
    backgrounddegree 305
    backgroundconditionaldg 48
  ]
  node
  [
    id 13
    name "Degradation of the extracellular matrix"
    qval 2.18640661251412e-06
    degree 3
    betweenness 0.5
    closeness 0.000178199786009401
    component 1
    infomap 19
    backgrounddegree 119
    backgroundconditionaldg 38
  ]
  node
  [
    id 14
    name "Fatty acid catabolism"
    qval 2.53035874823671e-06
    degree 5
    betweenness 0.666666666666667
    closeness 9.77512701695332e-05
    component 3
    infomap 18
    backgrounddegree 119
    backgroundconditionaldg 15
  ]
  node
  [
    id 15
    name "ECM proteoglycans"
    qval 1.12164996831885e-05
    degree 2
    betweenness 0
    closeness 0.000178199781265834
    component 1
    infomap 3
    backgrounddegree 61
    backgroundconditionaldg 18
  ]
  node
  [
    id 16
    name "mitochondrial fatty acid beta-oxidation of saturated fatty acids"
    qval 1.61086103843895e-05
    degree 4
    betweenness 0
    closeness 9.77512697610657e-05
    component 3
    infomap 18
    backgrounddegree 16
    backgroundconditionaldg 5
  ]
  node
  [
    id 17
    name "Mitochondrial Fatty Acid Beta-Oxidation"
    qval 0.000437388587593949
    degree 4
    betweenness 0
    closeness 9.77512691829139e-05
    component 3
    infomap 18
    backgrounddegree 61
    backgroundconditionaldg 6
  ]
  node
  [
    id 18
    name "SLC-mediated transmembrane transport"
    qval 3.41484038594565e-08
    degree 7
    betweenness 859
    closeness 0.000178212830423571
    component 1
    infomap 9
    backgrounddegree 251
    backgroundconditionaldg 39
  ]
  node
  [
    id 19
    name "Transport of glucose and other sugars, bile salts and organic acids, metal ions and amine compounds"
    qval 1.93585110878033e-05
    degree 1
    betweenness 0
    closeness 0.000178212821574315
    component 1
    infomap 9
    backgrounddegree 70
    backgroundconditionaldg 22
  ]
  node
  [
    id 20
    name "Amino acid and oligopeptide SLC transporters"
    qval 3.91573534880649e-05
    degree 5
    betweenness 9.99999999999999
    closeness 0.000178212816049154
    component 1
    infomap 1
    backgrounddegree 26
    backgroundconditionaldg 10
  ]
  node
  [
    id 21
    name "Transport of inorganic cations/anions and amino acids/oligopeptides"
    qval 4.49515443089026e-05
    degree 5
    betweenness 9.99999999999999
    closeness 0.000178212815002207
    component 1
    infomap 1
    backgrounddegree 148
    backgroundconditionaldg 19
  ]
  node
  [
    id 22
    name "Arachidonic acid metabolism"
    qval 3.91573534880649e-05
    degree 4
    betweenness 0
    closeness 9.77512692314737e-05
    component 3
    infomap 2
    backgrounddegree 115
    backgroundconditionaldg 14
  ]
  node
  [
    id 23
    name "Fatty acid synthesis"
    qval 0.00082227209712581
    degree 8
    betweenness 5.33333333333333
    closeness 9.775126868034e-05
    component 3
    infomap 2
    backgrounddegree 134
    backgroundconditionaldg 24
  ]
  node
  [
    id 24
    name "Metabolism of vitamins and cofactors"
    qval 0.0263951124453019
    degree 4
    betweenness 0
    closeness 9.09090247058903e-05
    component 2
    infomap 17
    backgrounddegree 144
    backgroundconditionaldg 44
  ]
  node
  [
    id 25
    name "Assembly of active LPL and LIPC lipase complexes"
    qval 4.40736025889324e-05
    degree 2
    betweenness 0
    closeness 9.09090247070812e-05
    component 2
    infomap 7
    backgrounddegree 48
    backgroundconditionaldg 21
  ]
  node
  [
    id 26
    name "Metabolism of fat-soluble vitamins"
    qval 0.000599344335739031
    degree 4
    betweenness 0
    closeness 9.0909023898229e-05
    component 2
    infomap 17
    backgrounddegree 87
    backgroundconditionaldg 30
  ]
  node
  [
    id 27
    name "Retinoid metabolism and transport"
    qval 0.000599344335739031
    degree 4
    betweenness 0
    closeness 9.0909023898229e-05
    component 2
    infomap 17
    backgrounddegree 87
    backgroundconditionaldg 30
  ]
  node
  [
    id 28
    name "Visual phototransduction"
    qval 0.00227080259634815
    degree 5
    betweenness 8
    closeness 9.09090242409826e-05
    component 2
    infomap 6
    backgrounddegree 242
    backgroundconditionaldg 50
  ]
  node
  [
    id 29
    name "Chylomicron remodeling"
    qval 0.000254887713375038
    degree 2
    betweenness 0
    closeness 9.09090217061271e-05
    component 2
    infomap 7
    backgrounddegree 45
    backgroundconditionaldg 16
  ]
  node
  [
    id 30
    name "Transmission across Chemical Synapses"
    qval 0.000263282814708549
    degree 16
    betweenness 357.271428571428
    closeness 0.00017821288162785
    component 1
    infomap 1
    backgrounddegree 458
    backgroundconditionaldg 42
  ]
  node
  [
    id 31
    name "Hemostasis"
    qval 8.00081695680507e-05
    degree 6
    betweenness 131.5
    closeness 0.000178200122078923
    component 1
    infomap 3
    backgrounddegree 741
    backgroundconditionaldg 69
  ]
  node
  [
    id 32
    name "Cell surface interactions at the vascular wall"
    qval 0.0004222155902819
    degree 4
    betweenness 805
    closeness 0.000178200160764851
    component 1
    infomap 9
    backgrounddegree 330
    backgroundconditionaldg 52
  ]
  node
  [
    id 33
    name "Protein-protein interactions at synapses"
    qval 0.000534605267375499
    degree 2
    betweenness 0
    closeness 0.000178212690994427
    component 1
    infomap 20
    backgrounddegree 97
    backgroundconditionaldg 6
  ]
  node
  [
    id 34
    name "Integrin cell surface interactions"
    qval 0.000582521682902056
    degree 4
    betweenness 19.5
    closeness 0.000178199561653537
    component 1
    infomap 3
    backgrounddegree 115
    backgroundconditionaldg 30
  ]
  node
  [
    id 35
    name "Collagen degradation"
    qval 0.00082227209712581
    degree 2
    betweenness 0
    closeness 0.000178199468387262
    component 1
    infomap 19
    backgrounddegree 41
    backgroundconditionaldg 12
  ]
  node
  [
    id 36
    name "Activation of Matrix Metalloproteinases"
    qval 0.000838519879485071
    degree 2
    betweenness 0
    closeness 0.000178199465651883
    component 1
    infomap 19
    backgrounddegree 53
    backgroundconditionaldg 18
  ]
  node
  [
    id 37
    name "GABA receptor activation"
    qval 0.00119858116064932
    degree 9
    betweenness 166.071428571429
    closeness 0.000178212579091374
    component 1
    infomap 1
    backgrounddegree 97
    backgroundconditionaldg 19
  ]
  node
  [
    id 38
    name "Neurotransmitter receptors and postsynaptic signal transmission"
    qval 0.00153913783131811
    degree 13
    betweenness 29.5714285714286
    closeness 0.000178212505321707
    component 1
    infomap 1
    backgrounddegree 408
    backgroundconditionaldg 37
  ]
  node
  [
    id 39
    name "Collagen formation"
    qval 0.00129165803155606
    degree 3
    betweenness 0
    closeness 0.000178199307872156
    component 1
    infomap 13
    backgrounddegree 57
    backgroundconditionaldg 15
  ]
  node
  [
    id 40
    name "Plasma lipoprotein assembly"
    qval 0.00153913783131811
    degree 1
    betweenness 0
    closeness 9.09090037221798e-05
    component 2
    infomap 7
    backgrounddegree 115
    backgroundconditionaldg 27
  ]
  node
  [
    id 41
    name "Carbohydrate metabolism"
    qval 0.000263282814708549
    degree 9
    betweenness 267.5
    closeness 0.000178196995741336
    component 1
    infomap 5
    backgrounddegree 493
    backgroundconditionaldg 48
  ]
  node
  [
    id 42
    name "Glycosaminoglycan metabolism"
    qval 0.001603165504261
    degree 6
    betweenness 102.5
    closeness 0.000178196963209122
    component 1
    infomap 5
    backgrounddegree 78
    backgroundconditionaldg 23
  ]
  node
  [
    id 43
    name "Muscle contraction"
    qval 0.00102854322941896
    degree 2
    betweenness 0
    closeness 0.000178196598427563
    component 1
    infomap 1
    backgrounddegree 209
    backgroundconditionaldg 29
  ]
  node
  [
    id 44
    name "Cardiac conduction"
    qval 0.00209582064560715
    degree 2
    betweenness 0
    closeness 0.000178196598427563
    component 1
    infomap 1
    backgrounddegree 170
    backgroundconditionaldg 19
  ]
  node
  [
    id 45
    name "Regulation of IGF Activity by IGFBP"
    qval 9.21105233255034e-05
    degree 2
    betweenness 0
    closeness 0.00017819414413949
    component 1
    infomap 3
    backgrounddegree 304
    backgroundconditionaldg 50
  ]
  node
  [
    id 46
    name "Post-translational protein phosphorylation"
    qval 0.00258797782890472
    degree 3
    betweenness 1.5
    closeness 0.000178193129504775
    component 1
    infomap 3
    backgrounddegree 297
    backgroundconditionaldg 49
  ]
  node
  [
    id 47
    name "Ion channel transport"
    qval 0.000167954291975631
    degree 3
    betweenness 113
    closeness 0.000178183201373631
    component 1
    infomap 12
    backgrounddegree 396
    backgroundconditionaldg 19
  ]
  node
  [
    id 48
    name "Stimuli-sensing channels"
    qval 0.00341639230265273
    degree 1
    betweenness 0
    closeness 0.000178181841463763
    component 1
    infomap 12
    backgrounddegree 371
    backgroundconditionaldg 14
  ]
  node
  [
    id 49
    name "Highly calcium permeable postsynaptic nicotinic acetylcholine receptors"
    qval 0.00360962118926008
    degree 6
    betweenness 0
    closeness 0.000178211691437928
    component 1
    infomap 1
    backgrounddegree 9
    backgroundconditionaldg 7
  ]
  node
  [
    id 50
    name "Acetylcholine binding and downstream events"
    qval 0.0112331251194557
    degree 7
    betweenness 0.166666666666667
    closeness 0.000178210378824194
    component 1
    infomap 1
    backgrounddegree 9
    backgroundconditionaldg 7
  ]
  node
  [
    id 51
    name "Activation of Nicotinic Acetylcholine Receptors"
    qval 0.0112331251194557
    degree 7
    betweenness 0.166666666666667
    closeness 0.000178210378824194
    component 1
    infomap 1
    backgrounddegree 9
    backgroundconditionaldg 7
  ]
  node
  [
    id 52
    name "Postsynaptic nicotinic acetylcholine receptors"
    qval 0.0112331251194557
    degree 7
    betweenness 0.166666666666667
    closeness 0.000178210378824194
    component 1
    infomap 1
    backgrounddegree 9
    backgroundconditionaldg 7
  ]
  node
  [
    id 53
    name "G alpha (q) signalling events"
    qval 0.00368689740374364
    degree 1
    betweenness 0
    closeness 0.000178193315465238
    component 1
    infomap 4
    backgrounddegree 235
    backgroundconditionaldg 32
  ]
  node
  [
    id 54
    name "Collagen biosynthesis and modifying enzymes"
    qval 0.00402483033152859
    degree 3
    betweenness 0
    closeness 0.000178198282645222
    component 1
    infomap 13
    backgrounddegree 42
    backgroundconditionaldg 11
  ]
  node
  [
    id 55
    name "Formation of Fibrin Clot (Clotting Cascade)"
    qval 0.0046715447190667
    degree 1
    betweenness 0
    closeness 0.000178198347232665
    component 1
    infomap 3
    backgrounddegree 61
    backgroundconditionaldg 22
  ]
  node
  [
    id 56
    name "Glycerophospholipid biosynthesis"
    qval 0.0046715447190667
    degree 1
    betweenness 0
    closeness 9.77511296904498e-05
    component 3
    infomap 2
    backgrounddegree 100
    backgroundconditionaldg 19
  ]
  node
  [
    id 57
    name "Presynaptic nicotinic acetylcholine receptors"
    qval 0.00504052708332719
    degree 6
    betweenness 0
    closeness 0.000178211238862007
    component 1
    infomap 1
    backgrounddegree 9
    backgroundconditionaldg 7
  ]
  node
  [
    id 58
    name "Peroxisomal lipid metabolism"
    qval 0.00569150939233308
    degree 3
    betweenness 0
    closeness 9.77511109482312e-05
    component 3
    infomap 18
    backgrounddegree 20
    backgroundconditionaldg 6
  ]
  node
  [
    id 59
    name "Complement cascade"
    qval 0.00079975905772859
    degree 2
    betweenness 1
    closeness 8.49617134538045e-05
    component 4
    infomap 11
    backgrounddegree 75
    backgroundconditionaldg 20
  ]
  node
  [
    id 60
    name "Regulation of Complement cascade"
    qval 0.00602733209649521
    degree 1
    betweenness 0
    closeness 8.49617049088613e-05
    component 4
    infomap 11
    backgrounddegree 71
    backgroundconditionaldg 19
  ]
  node
  [
    id 61
    name "Heparan sulfate/heparin (HS-GAG) metabolism"
    qval 0.00657167425269043
    degree 3
    betweenness 0
    closeness 0.000178194723983672
    component 1
    infomap 5
    backgrounddegree 46
    backgroundconditionaldg 16
  ]
  node
  [
    id 62
    name "Triglyceride metabolism"
    qval 0.00868984888973862
    degree 1
    betweenness 0
    closeness 9.77510243164879e-05
    component 3
    infomap 2
    backgrounddegree 79
    backgroundconditionaldg 10
  ]
  node
  [
    id 63
    name "Biological oxidations"
    qval 0.0191871382164318
    degree 6
    betweenness 16.5
    closeness 9.77510488931371e-05
    component 3
    infomap 2
    backgrounddegree 125
    backgroundconditionaldg 17
  ]
  node
  [
    id 64
    name "Interactions of neurexins and neuroligins at synapses"
    qval 0.0106476487494499
    degree 2
    betweenness 0
    closeness 0.000178209087850277
    component 1
    infomap 20
    backgrounddegree 78
    backgroundconditionaldg 6
  ]
  node
  [
    id 65
    name "Glucose metabolism"
    qval 0.0110878576230446
    degree 3
    betweenness 0
    closeness 0.000178193317931514
    component 1
    infomap 10
    backgrounddegree 395
    backgroundconditionaldg 22
  ]
  node
  [
    id 66
    name "Gluconeogenesis"
    qval 0.0134458481303821
    degree 3
    betweenness 0
    closeness 0.000178192674450143
    component 1
    infomap 10
    backgrounddegree 27
    backgroundconditionaldg 10
  ]
  node
  [
    id 67
    name "A tetrasaccharide linker sequence is required for GAG synthesis"
    qval 0.0139133495851213
    degree 3
    betweenness 0
    closeness 0.00017819263293571
    component 1
    infomap 5
    backgrounddegree 34
    backgroundconditionaldg 15
  ]
  node
  [
    id 68
    name "Activation of GABAB receptors"
    qval 0.0144339631879531
    degree 8
    betweenness 1.07142857142857
    closeness 0.000178209268945898
    component 1
    infomap 1
    backgrounddegree 89
    backgroundconditionaldg 18
  ]
  node
  [
    id 69
    name "GABA B receptor activation"
    qval 0.0144339631879531
    degree 8
    betweenness 1.07142857142857
    closeness 0.000178209268945898
    component 1
    infomap 1
    backgrounddegree 89
    backgroundconditionaldg 18
  ]
  node
  [
    id 70
    name "Chondroitin sulfate biosynthesis"
    qval 0.0148345432687508
    degree 2
    betweenness 0
    closeness 0.000178192452436352
    component 1
    infomap 5
    backgrounddegree 14
    backgroundconditionaldg 10
  ]
  node
  [
    id 71
    name "Assembly of collagen fibrils and other multimeric structures"
    qval 0.0166422653195945
    degree 3
    betweenness 0
    closeness 0.000178194498074279
    component 1
    infomap 13
    backgrounddegree 46
    backgroundconditionaldg 11
  ]
  node
  [
    id 72
    name "Glycolysis"
    qval 0.0176775934170479
    degree 3
    betweenness 0
    closeness 0.000178191420945
    component 1
    infomap 10
    backgrounddegree 24
    backgroundconditionaldg 4
  ]
  node
  [
    id 73
    name "Resolution of Sister Chromatid Cohesion"
    qval 0.0176775934170479
    degree 1
    betweenness 0
    closeness 8.41750620893284e-05
    component 5
    infomap 14
    backgrounddegree 263
    backgroundconditionaldg 5
  ]
  node
  [
    id 74
    name "Mitotic Prometaphase"
    qval 0.0293765392049019
    degree 1
    betweenness 0
    closeness 8.41750620893284e-05
    component 5
    infomap 14
    backgrounddegree 293
    backgroundconditionaldg 8
  ]
  node
  [
    id 75
    name "Signaling by Retinoic Acid"
    qval 0.00269577307679283
    degree 2
    betweenness 2
    closeness 8.57628816670387e-05
    component 6
    infomap 8
    backgrounddegree 53
    backgroundconditionaldg 17
  ]
  node
  [
    id 76
    name "RA biosynthesis pathway"
    qval 0.0187451393267102
    degree 1
    betweenness 0
    closeness 8.57628335059776e-05
    component 6
    infomap 8
    backgrounddegree 27
    backgroundconditionaldg 13
  ]
  node
  [
    id 77
    name "Removal of aminoterminal propeptides from gamma-carboxylated proteins"
    qval 0.0204015892591021
    degree 1
    betweenness 0
    closeness 8.41750581988289e-05
    component 7
    infomap 15
    backgrounddegree 52
    backgroundconditionaldg 20
  ]
  node
  [
    id 78
    name "Gamma-carboxylation, transport, and amino-terminal cleavage of proteins"
    qval 0.0225091087384054
    degree 1
    betweenness 0
    closeness 8.41750581988289e-05
    component 7
    infomap 15
    backgrounddegree 52
    backgroundconditionaldg 20
  ]
  node
  [
    id 79
    name "Dermatan sulfate biosynthesis"
    qval 0.0239856722412019
    degree 2
    betweenness 0
    closeness 0.000178189102263033
    component 1
    infomap 5
    backgrounddegree 14
    backgroundconditionaldg 10
  ]
  node
  [
    id 80
    name "Amino acid transport across the plasma membrane"
    qval 0.0260833127452661
    degree 3
    betweenness 0
    closeness 0.00017820422008736
    component 1
    infomap 1
    backgrounddegree 18
    backgroundconditionaldg 9
  ]
  node
  [
    id 81
    name "Phase I - Functionalization of compounds"
    qval 0.0264651773288683
    degree 2
    betweenness 0
    closeness 9.77503514138156e-05
    component 3
    infomap 2
    backgrounddegree 96
    backgroundconditionaldg 11
  ]
  node
  [
    id 82
    name "Binding and Uptake of Ligands by Scavenger Receptors"
    qval 0.000639828216736616
    degree 1
    betweenness 0
    closeness 8.41750480204935e-05
    component 8
    infomap 16
    backgrounddegree 91
    backgroundconditionaldg 24
  ]
  node
  [
    id 83
    name "Scavenging by Class B Receptors"
    qval 0.0278238212630859
    degree 1
    betweenness 0
    closeness 8.41750480204935e-05
    component 8
    infomap 16
    backgrounddegree 59
    backgroundconditionaldg 18
  ]
  node
  [
    id 84
    name "Glutathione conjugation"
    qval 0.0305848246273256
    degree 1
    betweenness 0
    closeness 9.77502332635664e-05
    component 3
    infomap 2
    backgrounddegree 21
    backgroundconditionaldg 7
  ]
  node
  [
    id 85
    name "Dissolution of Fibrin Clot"
    qval 0.0314368283045324
    degree 1
    betweenness 0
    closeness 0.000178189495026769
    component 1
    infomap 3
    backgrounddegree 18
    backgroundconditionaldg 10
  ]
  node
  [
    id 86
    name "Fatty acyl-CoA biosynthesis"
    qval 0.0319888293589855
    degree 4
    betweenness 0
    closeness 9.77504784620466e-05
    component 3
    infomap 2
    backgrounddegree 17
    backgroundconditionaldg 11
  ]
  node
  [
    id 87
    name "Integration of energy metabolism"
    qval 0.008170175164247
    degree 4
    betweenness 77.5285714285715
    closeness 0.000178198379527227
    component 1
    infomap 1
    backgrounddegree 266
    backgroundconditionaldg 33
  ]
  node
  [
    id 88
    name "G alpha (z) signalling events"
    qval 0.0365187737505685
    degree 8
    betweenness 135.616666666667
    closeness 0.000178190264285989
    component 1
    infomap 1
    backgrounddegree 82
    backgroundconditionaldg 15
  ]
  node
  [
    id 89
    name "Initial triggering of complement"
    qval 0.033926759159923
    degree 1
    betweenness 0
    closeness 8.49616682478532e-05
    component 4
    infomap 11
    backgrounddegree 26
    backgroundconditionaldg 11
  ]
  node
  [
    id 90
    name "Synthesis of very long-chain fatty acyl-CoAs"
    qval 0.0351620513355522
    degree 4
    betweenness 0
    closeness 9.77504105060379e-05
    component 3
    infomap 2
    backgrounddegree 8
    backgroundconditionaldg 6
  ]
  node
  [
    id 91
    name "alpha-linolenic (omega3) and linoleic (omega6) acid metabolism"
    qval 0.0365703672364931
    degree 4
    betweenness 0
    closeness 9.77503972090363e-05
    component 3
    infomap 2
    backgrounddegree 19
    backgroundconditionaldg 8
  ]
  node
  [
    id 92
    name "alpha-linolenic acid (ALA) metabolism"
    qval 0.0365703672364931
    degree 4
    betweenness 0
    closeness 9.77503972090363e-05
    component 3
    infomap 2
    backgrounddegree 19
    backgroundconditionaldg 8
  ]
  node
  [
    id 93
    name "Adenylate cyclase activating pathway"
    qval 0.0402498807367913
    degree 7
    betweenness 132.95
    closeness 0.000178203881567961
    component 1
    infomap 1
    backgrounddegree 44
    backgroundconditionaldg 9
  ]
  node
  [
    id 94
    name "Citric acid cycle (TCA cycle)"
    qval 0.0412660191422741
    degree 1
    betweenness 0
    closeness 8.5762776175191e-05
    component 6
    infomap 8
    backgrounddegree 19
    backgroundconditionaldg 6
  ]
  node
  [
    id 95
    name "Pyruvate metabolism and Citric Acid (TCA) cycle"
    qval 0.0489389080554233
    degree 2
    betweenness 2
    closeness 8.57628816670387e-05
    component 6
    infomap 8
    backgrounddegree 56
    backgroundconditionaldg 18
  ]
  node
  [
    id 96
    name "The canonical retinoid cycle in rods (twilight vision)"
    qval 0.042849863220052
    degree 1
    betweenness 0
    closeness 9.0908530856938e-05
    component 2
    infomap 6
    backgrounddegree 10
    backgroundconditionaldg 7
  ]
  node
  [
    id 97
    name "Chemokine receptors bind chemokines"
    qval 0.0470336878770755
    degree 5
    betweenness 0
    closeness 0.00017817999248566
    component 1
    infomap 4
    backgrounddegree 18
    backgroundconditionaldg 9
  ]
  node
  [
    id 98
    name "ROS, RNS production in phagocytes"
    qval 0.0162543559233762
    degree 1
    betweenness 0
    closeness 0.000178121143307457
    component 1
    infomap 12
    backgrounddegree 21
    backgroundconditionaldg 1
  ]
  node
  [
    id 99
    name "Trafficking and processing of endosomal TLR"
    qval 8.92667351153114e-05
    degree 0
    betweenness 0
    closeness 8.34028356964137e-05
    component 9
    infomap 21
    backgrounddegree 34
    backgroundconditionaldg 8
  ]
  node
  [
    id 100
    name "Immunoregulatory interactions between a Lymphoid and a non-Lymphoid cell"
    qval 0.0103955575420001
    degree 0
    betweenness 0
    closeness 8.34028356964137e-05
    component 10
    infomap 22
    backgrounddegree 87
    backgroundconditionaldg 18
  ]
  node
  [
    id 101
    name "Regulation of TLR by endogenous ligand"
    qval 0.0106476487494499
    degree 0
    betweenness 0
    closeness 8.34028356964137e-05
    component 11
    infomap 23
    backgrounddegree 56
    backgroundconditionaldg 17
  ]
  node
  [
    id 102
    name "TNFs bind their physiological receptors"
    qval 0.013998109398674
    degree 0
    betweenness 0
    closeness 8.34028356964137e-05
    component 12
    infomap 24
    backgrounddegree 16
    backgroundconditionaldg 0
  ]
  node
  [
    id 103
    name "Histidine, lysine, phenylalanine, tyrosine, proline and tryptophan catabolism"
    qval 0.0152344974414206
    degree 0
    betweenness 0
    closeness 8.34028356964137e-05
    component 13
    infomap 25
    backgrounddegree 29
    backgroundconditionaldg 11
  ]
  node
  [
    id 104
    name "Cyclin A/B1 associated events during G2/M transition"
    qval 0.0152344974414206
    degree 0
    betweenness 0
    closeness 8.34028356964137e-05
    component 14
    infomap 26
    backgrounddegree 254
    backgroundconditionaldg 4
  ]
  node
  [
    id 105
    name "WNT ligand biogenesis and trafficking"
    qval 0.0202585839756315
    degree 0
    betweenness 0
    closeness 8.34028356964137e-05
    component 15
    infomap 27
    backgrounddegree 24
    backgroundconditionaldg 0
  ]
  node
  [
    id 106
    name "O-linked glycosylation"
    qval 0.0204015892591021
    degree 0
    betweenness 0
    closeness 8.34028356964137e-05
    component 16
    infomap 28
    backgrounddegree 30
    backgroundconditionaldg 5
  ]
  node
  [
    id 107
    name "Chk1/Chk2(Cds1) mediated inactivation of Cyclin B:Cdk1 complex"
    qval 0.0245269668127413
    degree 0
    betweenness 0
    closeness 8.34028356964137e-05
    component 17
    infomap 29
    backgrounddegree 150
    backgroundconditionaldg 4
  ]
  node
  [
    id 108
    name "Synthesis, secretion, and inactivation of Glucagon-like Peptide-1 (GLP-1)"
    qval 0.0428170456631224
    degree 0
    betweenness 0
    closeness 8.34028356964137e-05
    component 18
    infomap 30
    backgrounddegree 58
    backgroundconditionaldg 15
  ]
  node
  [
    id 109
    name "Post-translational modification: synthesis of GPI-anchored proteins"
    qval 0.0493153718272488
    degree 0
    betweenness 0
    closeness 8.34028356964137e-05
    component 19
    infomap 31
    backgrounddegree 41
    backgroundconditionaldg 15
  ]
  edge
  [
    source 1
    target 0
    weight 1.01482993678774e-08
  ]
  edge
  [
    source 3
    target 2
    weight 1.89233668308951e-08
  ]
  edge
  [
    source 5
    target 4
    weight 1.44105710494383e-07
  ]
  edge
  [
    source 6
    target 2
    weight 1.44105710494383e-07
  ]
  edge
  [
    source 6
    target 3
    weight 1.44105710494383e-07
  ]
  edge
  [
    source 8
    target 7
    weight 5.60233393001258e-07
  ]
  edge
  [
    source 10
    target 9
    weight 6.23214670180364e-07
  ]
  edge
  [
    source 11
    target 9
    weight 6.23214670180364e-07
  ]
  edge
  [
    source 9
    target 0
    weight 6.23214670180364e-07
  ]
  edge
  [
    source 13
    target 12
    weight 7.08520552617981e-07
  ]
  edge
  [
    source 14
    target 7
    weight 7.45436980877073e-07
  ]
  edge
  [
    source 14
    target 8
    weight 7.45436980877073e-07
  ]
  edge
  [
    source 11
    target 10
    weight 2.04289041373818e-06
  ]
  edge
  [
    source 10
    target 0
    weight 2.29563033589242e-06
  ]
  edge
  [
    source 11
    target 0
    weight 3.30435107894137e-06
  ]
  edge
  [
    source 15
    target 12
    weight 3.30435107894137e-06
  ]
  edge
  [
    source 16
    target 7
    weight 4.03372083682494e-06
  ]
  edge
  [
    source 16
    target 14
    weight 4.03372083682494e-06
  ]
  edge
  [
    source 16
    target 8
    weight 4.03372083682494e-06
  ]
  edge
  [
    source 17
    target 16
    weight 4.03372083682494e-06
  ]
  edge
  [
    source 19
    target 18
    weight 4.88825662243352e-06
  ]
  edge
  [
    source 9
    target 1
    weight 8.2397518261619e-06
  ]
  edge
  [
    source 10
    target 1
    weight 8.2397518261619e-06
  ]
  edge
  [
    source 20
    target 18
    weight 8.2397518261619e-06
  ]
  edge
  [
    source 21
    target 20
    weight 8.2397518261619e-06
  ]
  edge
  [
    source 22
    target 7
    weight 8.2397518261619e-06
  ]
  edge
  [
    source 22
    target 8
    weight 8.2397518261619e-06
  ]
  edge
  [
    source 23
    target 22
    weight 8.2397518261619e-06
  ]
  edge
  [
    source 24
    target 5
    weight 8.52072802345281e-06
  ]
  edge
  [
    source 11
    target 1
    weight 8.52072802345281e-06
  ]
  edge
  [
    source 25
    target 4
    weight 8.52072802345281e-06
  ]
  edge
  [
    source 25
    target 5
    weight 8.52072802345281e-06
  ]
  edge
  [
    source 21
    target 18
    weight 8.82840387718168e-06
  ]
  edge
  [
    source 26
    target 5
    weight 2.07366227715657e-05
  ]
  edge
  [
    source 27
    target 5
    weight 2.07366227715657e-05
  ]
  edge
  [
    source 28
    target 5
    weight 2.07366227715657e-05
  ]
  edge
  [
    source 28
    target 24
    weight 5.3738448285587e-05
  ]
  edge
  [
    source 29
    target 4
    weight 5.3910227048036e-05
  ]
  edge
  [
    source 29
    target 5
    weight 5.3910227048036e-05
  ]
  edge
  [
    source 30
    target 2
    weight 5.81718145648094e-05
  ]
  edge
  [
    source 32
    target 31
    weight 9.37116499413594e-05
  ]
  edge
  [
    source 17
    target 7
    weight 9.37116499413594e-05
  ]
  edge
  [
    source 17
    target 14
    weight 9.37116499413594e-05
  ]
  edge
  [
    source 17
    target 8
    weight 9.37116499413594e-05
  ]
  edge
  [
    source 33
    target 2
    weight 0.000115495082907694
  ]
  edge
  [
    source 34
    target 12
    weight 0.000124634296116985
  ]
  edge
  [
    source 27
    target 26
    weight 0.000124634296116985
  ]
  edge
  [
    source 28
    target 26
    weight 0.000124634296116985
  ]
  edge
  [
    source 26
    target 24
    weight 0.000124634296116985
  ]
  edge
  [
    source 28
    target 27
    weight 0.000124634296116985
  ]
  edge
  [
    source 27
    target 24
    weight 0.000124634296116985
  ]
  edge
  [
    source 35
    target 12
    weight 0.0001761739494537
  ]
  edge
  [
    source 35
    target 13
    weight 0.0001761739494537
  ]
  edge
  [
    source 23
    target 7
    weight 0.0001761739494537
  ]
  edge
  [
    source 23
    target 8
    weight 0.0001761739494537
  ]
  edge
  [
    source 36
    target 12
    weight 0.000177685177173643
  ]
  edge
  [
    source 36
    target 13
    weight 0.000177685177173643
  ]
  edge
  [
    source 37
    target 2
    weight 0.000253054163836035
  ]
  edge
  [
    source 37
    target 30
    weight 0.000253054163836035
  ]
  edge
  [
    source 38
    target 37
    weight 0.000253054163836035
  ]
  edge
  [
    source 39
    target 12
    weight 0.000274472744928509
  ]
  edge
  [
    source 38
    target 2
    weight 0.000325899884198888
  ]
  edge
  [
    source 38
    target 30
    weight 0.000325899884198888
  ]
  edge
  [
    source 40
    target 5
    weight 0.000325899884198888
  ]
  edge
  [
    source 42
    target 41
    weight 0.00034150077698388
  ]
  edge
  [
    source 44
    target 43
    weight 0.000449035060017026
  ]
  edge
  [
    source 31
    target 12
    weight 0.000554955633605851
  ]
  edge
  [
    source 46
    target 45
    weight 0.000560596624507904
  ]
  edge
  [
    source 48
    target 47
    weight 0.000751458617137569
  ]
  edge
  [
    source 49
    target 2
    weight 0.000751458617137569
  ]
  edge
  [
    source 49
    target 30
    weight 0.000751458617137569
  ]
  edge
  [
    source 49
    target 38
    weight 0.000751458617137569
  ]
  edge
  [
    source 50
    target 49
    weight 0.000751458617137569
  ]
  edge
  [
    source 51
    target 49
    weight 0.000751458617137569
  ]
  edge
  [
    source 52
    target 49
    weight 0.000751458617137569
  ]
  edge
  [
    source 53
    target 0
    weight 0.000771738302521906
  ]
  edge
  [
    source 54
    target 12
    weight 0.000836073579022542
  ]
  edge
  [
    source 54
    target 39
    weight 0.000836073579022542
  ]
  edge
  [
    source 55
    target 31
    weight 0.000980560093745997
  ]
  edge
  [
    source 56
    target 8
    weight 0.000980560093745997
  ]
  edge
  [
    source 57
    target 2
    weight 0.00100146166667532
  ]
  edge
  [
    source 57
    target 30
    weight 0.00100146166667532
  ]
  edge
  [
    source 57
    target 38
    weight 0.00100146166667532
  ]
  edge
  [
    source 57
    target 50
    weight 0.00100146166667532
  ]
  edge
  [
    source 57
    target 51
    weight 0.00100146166667532
  ]
  edge
  [
    source 57
    target 52
    weight 0.00100146166667532
  ]
  edge
  [
    source 58
    target 7
    weight 0.00111152259960223
  ]
  edge
  [
    source 58
    target 14
    weight 0.00111152259960223
  ]
  edge
  [
    source 58
    target 8
    weight 0.00111152259960223
  ]
  edge
  [
    source 60
    target 59
    weight 0.00118375737403134
  ]
  edge
  [
    source 61
    target 41
    weight 0.00128365072686123
  ]
  edge
  [
    source 61
    target 42
    weight 0.00128365072686123
  ]
  edge
  [
    source 34
    target 15
    weight 0.00141294961863444
  ]
  edge
  [
    source 62
    target 8
    weight 0.00171574900487422
  ]
  edge
  [
    source 63
    target 7
    weight 0.00210588565625603
  ]
  edge
  [
    source 64
    target 2
    weight 0.00210588565625603
  ]
  edge
  [
    source 64
    target 33
    weight 0.00210588565625603
  ]
  edge
  [
    source 65
    target 41
    weight 0.00210588565625603
  ]
  edge
  [
    source 50
    target 2
    weight 0.00210588565625603
  ]
  edge
  [
    source 51
    target 2
    weight 0.00210588565625603
  ]
  edge
  [
    source 52
    target 2
    weight 0.00210588565625603
  ]
  edge
  [
    source 50
    target 30
    weight 0.00210588565625603
  ]
  edge
  [
    source 51
    target 30
    weight 0.00210588565625603
  ]
  edge
  [
    source 52
    target 30
    weight 0.00210588565625603
  ]
  edge
  [
    source 50
    target 38
    weight 0.00210588565625603
  ]
  edge
  [
    source 51
    target 38
    weight 0.00210588565625603
  ]
  edge
  [
    source 52
    target 38
    weight 0.00210588565625603
  ]
  edge
  [
    source 51
    target 50
    weight 0.00210588565625603
  ]
  edge
  [
    source 52
    target 50
    weight 0.00210588565625603
  ]
  edge
  [
    source 52
    target 51
    weight 0.00210588565625603
  ]
  edge
  [
    source 18
    target 2
    weight 0.00213578077573509
  ]
  edge
  [
    source 30
    target 18
    weight 0.00213578077573509
  ]
  edge
  [
    source 41
    target 12
    weight 0.00213578077573509
  ]
  edge
  [
    source 42
    target 12
    weight 0.00213578077573509
  ]
  edge
  [
    source 66
    target 41
    weight 0.00242447324850882
  ]
  edge
  [
    source 66
    target 65
    weight 0.00242447324850882
  ]
  edge
  [
    source 63
    target 22
    weight 0.00243897674128444
  ]
  edge
  [
    source 63
    target 23
    weight 0.00243897674128444
  ]
  edge
  [
    source 67
    target 41
    weight 0.00243897674128444
  ]
  edge
  [
    source 67
    target 42
    weight 0.00243897674128444
  ]
  edge
  [
    source 67
    target 61
    weight 0.00243897674128444
  ]
  edge
  [
    source 68
    target 2
    weight 0.00245319651924163
  ]
  edge
  [
    source 69
    target 2
    weight 0.00245319651924163
  ]
  edge
  [
    source 68
    target 30
    weight 0.00245319651924163
  ]
  edge
  [
    source 69
    target 30
    weight 0.00245319651924163
  ]
  edge
  [
    source 68
    target 37
    weight 0.00245319651924163
  ]
  edge
  [
    source 69
    target 37
    weight 0.00245319651924163
  ]
  edge
  [
    source 68
    target 38
    weight 0.00245319651924163
  ]
  edge
  [
    source 69
    target 38
    weight 0.00245319651924163
  ]
  edge
  [
    source 69
    target 68
    weight 0.00245319651924163
  ]
  edge
  [
    source 70
    target 41
    weight 0.00251618562038459
  ]
  edge
  [
    source 70
    target 42
    weight 0.00251618562038459
  ]
  edge
  [
    source 71
    target 12
    weight 0.00292702522699213
  ]
  edge
  [
    source 71
    target 39
    weight 0.00292702522699213
  ]
  edge
  [
    source 72
    target 41
    weight 0.00311706071413202
  ]
  edge
  [
    source 72
    target 65
    weight 0.00311706071413202
  ]
  edge
  [
    source 74
    target 73
    weight 0.00311706071413202
  ]
  edge
  [
    source 45
    target 12
    weight 0.00323113433673032
  ]
  edge
  [
    source 34
    target 32
    weight 0.00327007230354377
  ]
  edge
  [
    source 76
    target 75
    weight 0.00327391624457404
  ]
  edge
  [
    source 78
    target 77
    weight 0.00366614433649303
  ]
  edge
  [
    source 63
    target 8
    weight 0.00436725192346213
  ]
  edge
  [
    source 79
    target 41
    weight 0.00436725192346213
  ]
  edge
  [
    source 79
    target 42
    weight 0.00436725192346213
  ]
  edge
  [
    source 80
    target 18
    weight 0.00475680821241517
  ]
  edge
  [
    source 80
    target 20
    weight 0.00475680821241517
  ]
  edge
  [
    source 80
    target 21
    weight 0.00475680821241517
  ]
  edge
  [
    source 32
    target 12
    weight 0.00480511176988716
  ]
  edge
  [
    source 81
    target 63
    weight 0.00486631618926033
  ]
  edge
  [
    source 34
    target 31
    weight 0.00500563448586136
  ]
  edge
  [
    source 83
    target 82
    weight 0.00510265864966139
  ]
  edge
  [
    source 84
    target 63
    weight 0.00569065785758705
  ]
  edge
  [
    source 85
    target 31
    weight 0.00587148373249224
  ]
  edge
  [
    source 86
    target 7
    weight 0.00592009478230734
  ]
  edge
  [
    source 86
    target 8
    weight 0.00592009478230734
  ]
  edge
  [
    source 86
    target 23
    weight 0.00592009478230734
  ]
  edge
  [
    source 88
    target 87
    weight 0.00626252278303306
  ]
  edge
  [
    source 89
    target 59
    weight 0.00626252278303306
  ]
  edge
  [
    source 90
    target 7
    weight 0.00639422662436579
  ]
  edge
  [
    source 90
    target 8
    weight 0.00639422662436579
  ]
  edge
  [
    source 90
    target 23
    weight 0.00639422662436579
  ]
  edge
  [
    source 90
    target 86
    weight 0.00639422662436579
  ]
  edge
  [
    source 88
    target 0
    weight 0.00652749368308862
  ]
  edge
  [
    source 91
    target 7
    weight 0.00652749368308862
  ]
  edge
  [
    source 92
    target 7
    weight 0.00652749368308862
  ]
  edge
  [
    source 91
    target 8
    weight 0.00652749368308862
  ]
  edge
  [
    source 92
    target 8
    weight 0.00652749368308862
  ]
  edge
  [
    source 91
    target 23
    weight 0.00652749368308862
  ]
  edge
  [
    source 92
    target 23
    weight 0.00652749368308862
  ]
  edge
  [
    source 92
    target 91
    weight 0.00652749368308862
  ]
  edge
  [
    source 93
    target 2
    weight 0.00696712345539832
  ]
  edge
  [
    source 93
    target 0
    weight 0.00696712345539832
  ]
  edge
  [
    source 93
    target 30
    weight 0.00696712345539832
  ]
  edge
  [
    source 93
    target 37
    weight 0.00696712345539832
  ]
  edge
  [
    source 93
    target 38
    weight 0.00696712345539832
  ]
  edge
  [
    source 93
    target 68
    weight 0.00696712345539832
  ]
  edge
  [
    source 93
    target 69
    weight 0.00696712345539832
  ]
  edge
  [
    source 95
    target 94
    weight 0.00717118138377663
  ]
  edge
  [
    source 20
    target 2
    weight 0.00746248511978232
  ]
  edge
  [
    source 30
    target 20
    weight 0.00746248511978232
  ]
  edge
  [
    source 96
    target 28
    weight 0.00746248511978232
  ]
  edge
  [
    source 97
    target 9
    weight 0.00813286944344325
  ]
  edge
  [
    source 97
    target 10
    weight 0.00813286944344325
  ]
  edge
  [
    source 97
    target 11
    weight 0.00813286944344325
  ]
  edge
  [
    source 71
    target 54
    weight 0.00897098689366249
  ]
  edge
  [
    source 97
    target 1
    weight 0.0092614443962002
  ]
  edge
  [
    source 43
    target 3
    weight 0.00932291187331906
  ]
  edge
  [
    source 44
    target 3
    weight 0.00932291187331906
  ]
  edge
  [
    source 87
    target 2
    weight 0.00969020487643145
  ]
  edge
  [
    source 97
    target 0
    weight 0.01128683483947
  ]
  edge
  [
    source 30
    target 3
    weight 0.0124456838054511
  ]
  edge
  [
    source 37
    target 3
    weight 0.0124456838054511
  ]
  edge
  [
    source 38
    target 3
    weight 0.0124456838054511
  ]
  edge
  [
    source 68
    target 3
    weight 0.0124456838054511
  ]
  edge
  [
    source 69
    target 3
    weight 0.0124456838054511
  ]
  edge
  [
    source 87
    target 0
    weight 0.0138682864054842
  ]
  edge
  [
    source 46
    target 12
    weight 0.0147502865732988
  ]
  edge
  [
    source 88
    target 2
    weight 0.0162664964774105
  ]
  edge
  [
    source 88
    target 30
    weight 0.0162664964774105
  ]
  edge
  [
    source 88
    target 37
    weight 0.0162664964774105
  ]
  edge
  [
    source 88
    target 38
    weight 0.0162664964774105
  ]
  edge
  [
    source 88
    target 68
    weight 0.0162664964774105
  ]
  edge
  [
    source 88
    target 69
    weight 0.0162664964774105
  ]
  edge
  [
    source 47
    target 37
    weight 0.0174556920428438
  ]
  edge
  [
    source 95
    target 75
    weight 0.0227601998733969
  ]
  edge
  [
    source 72
    target 66
    weight 0.0254199203213913
  ]
  edge
  [
    source 81
    target 8
    weight 0.0277654489110175
  ]
  edge
  [
    source 21
    target 2
    weight 0.0316896375956262
  ]
  edge
  [
    source 30
    target 21
    weight 0.0316896375956262
  ]
  edge
  [
    source 98
    target 47
    weight 0.03430371463407
  ]
  edge
  [
    source 32
    target 18
    weight 0.036268130691439
  ]
  edge
  [
    source 87
    target 3
    weight 0.0397836459045822
  ]
  edge
  [
    source 46
    target 31
    weight 0.0469821379300935
  ]
]
