# Supplementary material for: Pathway crosstalk perturbation network modeling for identification of connectivity changes induced by diabetic neuropathy and pioglitazone
Source: BMC Syst Biol. 2019 Jan 7;13:1. doi: 10.1186/s12918-018-0674-7 (PMC6322225; doi:10.1186/s12918-018-0674-7)
Supplement: Supplementary file 7 — Pathway enrichment (q-values) for each transition, in XLSX format. (XLSX 13 kb) [file 12918_2018_674_MOESM7_ESM.xlsx]

## Sheet: ComparativeNodeTable
Pathway	q-value, Health to Disease	q-value, Disease to Treatment	q-value, Treatment to Health
Acetylcholine binding and downstream events	0.00784799	0.0246645	0.0112331
Activation of GABAB receptors	0.0376208	NA	0.014434
Activation of G protein gated Potassium channels	0.0237337	NA	NA
Activation of Matrix Metalloproteinases	0.000140668	NA	0.00083852
Activation of Nicotinic Acetylcholine Receptors	0.00784799	0.0246645	0.0112331
Adenylate cyclase activating pathway	NA	NA	0.0402499
alpha-linolenic acid (ALA) metabolism	NA	NA	0.0365704
alpha-linolenic (omega3) and linoleic (omega6) acid metabolism	NA	NA	0.0365704
Amine-derived hormones	0.0316203	NA	NA
Amino acid and derivative metabolism	NA	0.00174378	NA
Amino acid and oligopeptide SLC transporters	7.21127e-06	0.00716966	3.91574e-05
Amino acid transport across the plasma membrane	0.00784799	NA	0.0260833
Arachidonic acid metabolism	0.0139598	0.000203288	3.91574e-05
Assembly of active LPL and LIPC lipase complexes	0.00527698	0.00456208	4.40736e-05
Assembly of collagen fibrils and other multimeric structures	0.000836672	0.033302	0.0166423
A tetrasaccharide linker sequence is required for GAG synthesis	0.00167637	NA	0.0139133
Bicarbonate transporters	0.0311592	0.0493575	NA
Binding and Uptake of Ligands by Scavenger Receptors	0.00200047	NA	0.000639828
Biological oxidations	NA	NA	0.0191871
BMAL1:CLOCK,NPAS2 activates circadian gene expression	0.0448464	NA	NA
Carbohydrate metabolism	NA	0.0112745	0.000263283
Cardiac conduction	3.78131e-05	0.0010304	0.00209582
Cell surface interactions at the vascular wall	2.77924e-05	NA	0.000422216
Chemokine receptors bind chemokines	0.00193571	0.00456208	0.0470337
Chk1/Chk2(Cds1) mediated inactivation of Cyclin B:Cdk1 complex	NA	NA	0.024527
Chondroitin sulfate biosynthesis	0.00908513	NA	0.0148345
Chondroitin sulfate/dermatan sulfate metabolism	0.0415174	NA	NA
Chylomicron assembly	0.0096707	0.0300902	NA
Chylomicron remodeling	0.000140668	0.00206506	0.000254888
Citric acid cycle (TCA cycle)	NA	0.00927263	0.041266
Class A/1 (Rhodopsin-like receptors)	1.79972e-10	6.40935e-05	6.04282e-06
Collagen biosynthesis and modifying enzymes	0.000182442	0.0125615	0.00402483
Collagen chain trimerization	0.00396857	NA	NA
Collagen degradation	0.00623066	NA	0.000822272
Collagen formation	7.80476e-05	0.00456208	0.00129166
Common Pathway of Fibrin Clot Formation	0.0168149	NA	NA
Complement cascade	0.000136364	0.0013273	0.000799759
Cyclin A/B1 associated events during G2/M transition	NA	NA	0.0152345
Degradation of the extracellular matrix	6.91592e-06	0.00927263	2.18641e-06
Dermatan sulfate biosynthesis	0.00483863	NA	0.0239857
Dissolution of Fibrin Clot	NA	NA	0.0314368
ECM proteoglycans	1.07512e-05	0.0380122	1.12165e-05
Elastic fibre formation	0.0237337	NA	NA
ERBB2 Activates PTK6 Signaling	0.0192642	NA	NA
Extracellular matrix organization	5.69781e-19	4.17327e-08	1.19915e-16
Fatty acid catabolism	NA	1.05739e-05	2.53036e-06
Fatty acid metabolism	NA	1.24907e-05	1.26779e-06
Fatty acid synthesis	NA	0.00191923	0.000822272
Fatty acyl-CoA biosynthesis	NA	0.0369325	0.0319888
FCGR activation	0.00500002	NA	NA
Formation of Fibrin Clot (Clotting Cascade)	0.00140098	0.0292307	0.00467154
GABA A receptor activation	0.00784799	0.00796568	NA
GABA B receptor activation	0.0376208	NA	0.014434
GABA receptor activation	0.000379538	0.0010304	0.00119858
G alpha (i) signalling events	7.27507e-14	7.02545e-09	8.61201e-09
G alpha (q) signalling events	7.80799e-06	0.011648	0.0036869
G alpha (s) signalling events	0.0180169	NA	NA
G alpha (z) signalling events	NA	NA	0.0365188
Gamma-carboxylation, transport, and amino-terminal cleavage of proteins	0.0112534	NA	0.0225091
Gastrin-CREB signalling pathway via PKC and MAPK	0.00329411	NA	NA
Generation of second messenger molecules	0.00928514	0.00839854	NA
Gluconeogenesis	NA	NA	0.0134458
Glucose metabolism	NA	NA	0.0110879
Glutathione conjugation	NA	NA	0.0305848
Glycerophospholipid biosynthesis	NA	NA	0.00467154
Glycolysis	NA	NA	0.0176776
Glycosaminoglycan metabolism	0.00265207	0.0386857	0.00160317
Glyoxylate metabolism and glycine degradation	NA	0.00789375	NA
GPCR downstream signaling	3.5517e-17	6.07205e-08	3.37853e-09
GPCR ligand binding	4.61139e-10	0.000571522	6.51823e-05
G protein gated Potassium channels	0.0237337	NA	NA
GPVI-mediated activation cascade	0.0293699	NA	NA
Hemostasis	1.28404e-07	NA	8.00082e-05
Heparan sulfate/heparin (HS-GAG) metabolism	0.000624362	NA	0.00657167
Highly calcium permeable postsynaptic nicotinic acetylcholine receptors	0.00157308	0.00752692	0.00360962
Histidine, lysine, phenylalanine, tyrosine, proline and tryptophan catabolism	0.00163121	0.000651943	0.0152345
Immunoregulatory interactions between a Lymphoid and a non-Lymphoid cell	0.012881	NA	0.0103956
Incretin synthesis, secretion, and inactivation	0.0104305	NA	NA
Inhibition of voltage gated Ca2+ channels via Gbeta/gamma subunits	0.0237337	NA	NA
Initial triggering of complement	NA	0.0408487	0.0339268
Integration of energy metabolism	NA	NA	0.00817018
Integrin cell surface interactions	9.11245e-06	0.0287575	0.000582522
Interactions of neurexins and neuroligins at synapses	NA	NA	0.0106476
Inwardly rectifying K+ channels	0.00693305	0.0394815	NA
Ion channel transport	4.1181e-07	0.000651943	0.000167954
Ligand-gated ion channel transport	0.0096707	0.00863403	NA
Lipoprotein metabolism	0.000388457	0.00022598	3.7659e-06
Metabolism of Angiotensinogen to Angiotensins	0.00157308	NA	NA
Metabolism of fat-soluble vitamins	2.67292e-05	0.00139482	0.000599344
Metabolism of lipids	NA	4.38846e-05	6.04282e-06
Metabolism of vitamins and cofactors	NA	0.0112745	0.0263951
Mitochondrial Fatty Acid Beta-Oxidation	NA	0.00250927	0.000437389
mitochondrial fatty acid beta-oxidation of saturated fatty acids	NA	4.58516e-05	1.61086e-05
Mitotic Prometaphase	NA	NA	0.0293765
Muscle contraction	3.18106e-05	0.000263985	0.00102854
Neuronal System	3.5517e-17	3.71769e-13	1.86521e-13
Neurotransmitter receptors and postsynaptic signal transmission	0.00042383	0.0013273	0.00153914
O-linked glycosylation	0.0440148	NA	0.0204016
O-linked glycosylation of mucins	0.0440148	NA	NA
Peptide hormone metabolism	0.019891	NA	NA
Peptide ligand-binding receptors	1.8154e-11	1.95685e-05	1.72208e-06
Peroxisomal lipid metabolism	NA	0.00716966	0.00569151
Phase 2 - plateau phase	NA	0.0199818	NA
Phase I - Functionalization of compounds	NA	NA	0.0264652
Phosphorylation of CD3 and TCR zeta chains	0.0440148	0.0427735	NA
PI5P, PP2A and IER3 Regulate PI3K/AKT Signaling	0.0434861	NA	NA
Plasma lipoprotein assembly	0.000419915	0.0010304	0.00153914
Plasma lipoprotein remodeling	7.05744e-05	3.95698e-05	2.82654e-07
Platelet activation, signaling and aggregation	0.00908513	NA	NA
Postsynaptic nicotinic acetylcholine receptors	0.00784799	0.0246645	0.0112331
Post-translational modification: synthesis of GPI-anchored proteins	0.00200047	NA	0.0493154
Post-translational protein phosphorylation	7.80799e-06	NA	0.00258798
Potassium Channels	3.33214e-11	7.02545e-09	2.56939e-08
Presynaptic nicotinic acetylcholine receptors	0.0027976	0.0155656	0.00504053
Protein-protein interactions at synapses	0.014938	0.00407739	0.000534605
Pyruvate metabolism and Citric Acid (TCA) cycle	NA	0.0252877	0.0489389
RA biosynthesis pathway	0.0456842	0.00499823	0.0187451
Receptor protein tyrosine phosphatases interactions	NA	0.0412068	NA
Regulation of Complement cascade	0.000611127	0.00328519	0.00602733
Regulation of IGF Activity by IGFBP	5.71291e-09	0.00984799	9.21105e-05
Regulation of insulin secretion	0.0262382	NA	NA
Regulation of TLR by endogenous ligand	0.00196701	0.00126532	0.0106476
Removal of aminoterminal propeptides from gamma-carboxylated proteins	0.0096707	NA	0.0204016
Resolution of Sister Chromatid Cohesion	NA	NA	0.0176776
Retinoid metabolism and transport	2.67292e-05	0.00139482	0.000599344
ROS, RNS production in phagocytes	NA	NA	0.0162544
Scavenging by Class A Receptors	0.0440148	NA	NA
Scavenging by Class B Receptors	NA	NA	0.0278238
Signaling by Retinoic Acid	NA	0.0010304	0.00269577
SLC-mediated transmembrane transport	4.46249e-11	0.00022598	3.41484e-08
Stimuli-sensing channels	0.000140668	0.0217353	0.00341639
Synthesis of very long-chain fatty acyl-CoAs	NA	NA	0.0351621
Synthesis, secretion, and inactivation of Glucagon-like Peptide-1 (GLP-1)	0.00786778	NA	0.042817
The canonical retinoid cycle in rods (twilight vision)	0.0293699	NA	0.0428499
TNFs bind their physiological receptors	0.00294692	0.0300902	0.0139981
Trafficking and processing of endosomal TLR	0.0139277	NA	8.92667e-05
Transmission across Chemical Synapses	5.75224e-06	0.000519136	0.000263283
Transport of glucose and other sugars, bile salts and organic acids, metal ions and amine compounds	7.26603e-07	0.00536437	1.93585e-05
Transport of inorganic cations/anions and amino acids/oligopeptides	1.6652e-06	0.0021807	4.49515e-05
Triglyceride metabolism	NA	NA	0.00868985
Tryptophan catabolism	0.0316203	NA	NA
Visual phototransduction	0.000210645	0.00957961	0.0022708
Voltage gated Potassium channels	5.71291e-09	1.29152e-07	3.05726e-07
WNT ligand biogenesis and trafficking	0.0317994	0.0260002	0.0202586
