# Supplementary material for: Pathway crosstalk perturbation network modeling for identification of connectivity changes induced by diabetic neuropathy and pioglitazone
Source: BMC Syst Biol. 2019 Jan 7;13:1. doi: 10.1186/s12918-018-0674-7 (PMC6322225; doi:10.1186/s12918-018-0674-7)
Supplement: Supplementary file 8 — Jaccard index matrix of similarity for PXPN nodes in XLSX format. (XLSX 9 kb) [file 12918_2018_674_MOESM8_ESM.xlsx]

## Sheet: ST1
	Health to Disease	Disease to Treatment	Treatment to Health
Health to Disease	1	0.491803	0.528571
Disease to Treatment	0.491803	1	0.553719
Treatment to Health	0.528571	0.553719	1
