# Supplementary material for: Pathway crosstalk perturbation network modeling for identification of connectivity changes induced by diabetic neuropathy and pioglitazone
Source: BMC Syst Biol. 2019 Jan 7;13:1. doi: 10.1186/s12918-018-0674-7 (PMC6322225; doi:10.1186/s12918-018-0674-7)
Supplement: Supplementary file 9 — Jaccard index matrix of similarity for PXPN edges in XLSX format. (XLSX 9 kb) [file 12918_2018_674_MOESM9_ESM.xlsx]

## Sheet: ST2
	Health to Disease	Disease to Treatment	Treatment to Health
Health to Disease	1	0.432432	0.416938
Disease to Treatment	0.432432	1	0.459677
Treatment to Health	0.416938	0.459677	1
